# Supplementary material for: Ammonium 2-(2,4-dichloro­phen­oxy)acetate hemihydrate
Source: Acta Crystallogr Sect E Struct Rep Online. 2009 Jul 18;65(Pt 8):o1905. doi: 10.1107/S1600536809026919 (PMC2977423; doi:10.1107/S1600536809026919)
Supplement: Supplementary file 2 [file e-65-o1905-Isup2.hkl]

# 
# h,k,l, Fc-squared, Fo-squared, sigma(Fo-squared) and status flag 
# 
data_I
_shelx_title ' a in                          C2/c' 
_shelx_refln_list_code          4 
_shelx_F_calc_maximum      299.62 
_exptl_crystal_F_000      1000.00 
_reflns_d_resolution_high  0.7701 
 
loop_ 
 _symmetry_equiv_pos_as_xyz 
 'x, y, z' 
 '-x, y, -z+1/2' 
 'x+1/2, y+1/2, z' 
 '-x+1/2, y+1/2, -z+1/2' 
 '-x, -y, -z' 
 'x, -y, z-1/2' 
 '-x+1/2, -y+1/2, -z' 
 'x+1/2, -y+1/2, z-1/2' 
 
_cell_length_a    37.7380 
_cell_length_b     4.3889 
_cell_length_c    12.9000 
_cell_angle_alpha  90.000 
_cell_angle_beta  103.830 
_cell_angle_gamma  90.000 
 
_shelx_F_squared_multiplier     1.000 
 
loop_ 
 _refln_index_h 
 _refln_index_k 
 _refln_index_l 
 _refln_F_squared_calc 
 _refln_F_squared_meas 
 _refln_F_squared_sigma 
 _refln_observed_status 
   6   0   0     6149.56     6290.60    244.26 o 
   8   0   0    11564.86    11366.09    286.11 o 
  10   0   0    11827.82    12740.02    179.41 o 
  12   0   0    11105.67    11219.46    157.50 o 
  14   0   0    32815.82    32904.76    513.32 o 
  16   0   0    18032.68    18686.43    258.35 o 
  18   0   0      738.18      692.89     14.64 o 
  20   0   0    23005.29    25952.41    440.38 o 
  22   0   0     9282.17     9676.28    101.18 o 
  24   0   0     9366.01     9381.72    133.25 o 
  26   0   0      399.25      392.18     10.18 o 
  28   0   0     3048.08     2964.81     38.40 o 
  30   0   0     4057.43     4143.02     67.91 o 
  32   0   0     5181.53     5006.79     80.53 o 
  34   0   0       76.09       82.08      9.21 o 
  36   0   0      636.45      622.11     21.53 o 
  38   0   0     3768.37     3719.77     64.98 o 
  40   0   0     1945.52     1996.14     43.57 o 
  42   0   0        0.80        4.05      7.28 o 
  44   0   0      315.19      293.54     15.74 o 
  46   0   0     5416.34     5700.90    102.81 o 
   1   1   0     7410.54     7569.27     51.71 o 
   3   1   0    14905.48    15263.63    109.06 o 
   5   1   0     3092.24     3136.85     32.11 o 
   7   1   0       54.84       72.24      2.25 o 
   9   1   0      404.13      533.65      5.72 o 
  11   1   0    11128.32    11780.22    155.02 o 
  13   1   0     9966.42    10409.59     93.85 o 
  15   1   0    14945.89    16421.55    173.42 o 
  17   1   0     1314.76     1083.81     13.77 o 
  19   1   0      384.66      397.18      7.12 o 
  21   1   0     6239.67     6015.76     62.99 o 
  23   1   0       77.97       78.69      4.01 o 
  25   1   0     2058.26     2025.94     24.19 o 
  27   1   0        4.78       10.77      3.45 o 
  29   1   0     9998.35     9937.86     97.44 o 
  31   1   0      480.86      465.91     10.10 o 
  33   1   0     5930.82     6004.84     57.29 o 
  35   1   0      963.95     1028.31     15.73 o 
  37   1   0     2935.05     3081.44     39.67 o 
  39   1   0      139.18      122.10      8.68 o 
  41   1   0       19.74       15.44      5.99 o 
  43   1   0      567.00      600.10     14.94 o 
  45   1   0     2577.39     2640.20     40.35 o 
   0   2   0     2105.62     2117.69     22.68 o 
   2   2   0      317.73      353.89      4.35 o 
   4   2   0    24625.72    24469.31    188.89 o 
   6   2   0        0.31        4.69      1.82 o 
   8   2   0      215.17      185.58      3.82 o 
  10   2   0    21729.69    23126.84    190.84 o 
  12   2   0     7036.25     7356.65     56.75 o 
  14   2   0      707.07      678.83      7.07 o 
  16   2   0       69.09       64.34      3.26 o 
  18   2   0     6484.11     6491.39     60.98 o 
  20   2   0     4349.21     4295.91     47.44 o 
  22   2   0       25.06       29.46      4.88 o 
  24   2   0      728.96      627.56     11.94 o 
  26   2   0     1939.15     1887.30     24.63 o 
  28   2   0     4980.73     4891.59     67.46 o 
  30   2   0     2063.10     1790.14     25.69 o 
  32   2   0       24.94       24.97      3.62 o 
  34   2   0     4216.56     4136.85     45.32 o 
  36   2   0     5010.04     4944.96     49.86 o 
  38   2   0     1324.81     1257.57     18.65 o 
  40   2   0       21.42       22.68      7.16 o 
  42   2   0     1694.97     1761.64     26.50 o 
  44   2   0     1024.41     1062.19     18.31 o 
   1   3   0     4703.82     4857.99     37.41 o 
   3   3   0     1298.66     1318.38     12.46 o 
   5   3   0      537.61      514.22      7.37 o 
   7   3   0      792.51      760.54      8.50 o 
   9   3   0     1806.05     1719.63     16.19 o 
  11   3   0      590.56      565.32      7.11 o 
  13   3   0      282.25      255.81      5.33 o 
  15   3   0       28.96       25.00      3.40 o 
  17   3   0     5783.90     5712.75     54.93 o 
  19   3   0      211.22      205.59      5.59 o 
  21   3   0      209.91      228.12      6.24 o 
  23   3   0      110.37      121.39      7.00 o 
  25   3   0     2349.30     2581.75     35.44 o 
  27   3   0       14.83       16.10      6.17 o 
  29   3   0        0.05        3.32      4.58 o 
  31   3   0     1702.58     1632.79     36.43 o 
  33   3   0     1821.00     1710.49     30.00 o 
  35   3   0      642.60      572.57     22.15 o 
  37   3   0      168.83      117.08     55.25 o 
  39   3   0      695.94      785.77     22.46 o 
   0   4   0     1351.09     1453.98     25.53 o 
   2   4   0      157.16      177.11      7.33 o 
   4   4   0      237.75      239.85      7.12 o 
   6   4   0       63.18       74.82      4.96 o 
   8   4   0        5.24        2.19      2.92 o 
  10   4   0      858.34      837.14     11.74 o 
  12   4   0     2021.31     2027.26     22.19 o 
  14   4   0       39.06       38.78      3.82 o 
  16   4   0       61.72       60.91      4.59 o 
  18   4   0        0.60        1.14      2.68 o 
  20   4   0     1817.09     1752.70     26.77 o 
  22   4   0       64.61       67.65     16.28 o 
  24   4   0      605.12      558.43     20.78 o 
  26   4   0        0.19       -3.95      8.19 o 
  28   4   0        2.55        2.39      8.39 o 
  30   4   0       82.41       84.54     38.24 o 
  32   4   0      179.49      141.29     52.34 o 
   1   5   0        0.07        0.44      3.16 o 
   3   5   0       33.22       22.64      4.86 o 
   5   5   0      458.51      511.84     12.27 o 
   7   5   0       37.53       39.68      5.54 o 
   9   5   0     3087.71     3141.31     38.56 o 
  11   5   0      303.03      297.07     11.67 o 
  13   5   0      995.65     1033.44     38.58 o 
  15   5   0       13.04        8.93     10.86 o 
  17   5   0      113.23      111.53     22.50 o 
  19   5   0        0.14       -1.98     14.83 o 
  21   5   0      899.82     1014.18     45.39 o 
 -47   1   1     1036.78      963.85     19.28 o 
 -45   1   1      148.21      112.70     10.66 o 
 -43   1   1     3999.20     4107.40     54.66 o 
 -41   1   1      501.39      520.51     11.54 o 
 -39   1   1     3607.70     3480.86     39.83 o 
 -37   1   1      167.94      152.97      7.35 o 
 -35   1   1      210.64      238.96      9.47 o 
 -33   1   1     5539.48     5563.39     64.25 o 
 -31   1   1     5429.43     5677.68     64.67 o 
 -29   1   1     2183.52     2195.97     21.28 o 
 -27   1   1      975.22      943.39     12.16 o 
 -25   1   1     6324.32     6408.85     55.31 o 
 -23   1   1      752.34      806.49      8.71 o 
 -21   1   1      963.65      899.55      8.99 o 
 -19   1   1     1439.43     1238.22     11.42 o 
 -17   1   1     1861.78     1867.89     18.11 o 
 -15   1   1    20871.85    22283.03    215.45 o 
 -13   1   1     1291.59     1218.16     13.39 o 
 -11   1   1    44200.83    42894.79    610.74 o 
  -9   1   1      179.88      130.33      2.75 o 
  -7   1   1     5920.48     5547.21     48.64 o 
  -5   1   1    18897.03    19781.71    184.71 o 
  -3   1   1      784.05      723.23      7.07 o 
  -1   1   1     4761.00     4706.24     33.86 o 
   1   1   1    11495.29    11708.36     94.59 o 
   3   1   1      991.81      762.52      7.49 o 
   5   1   1    64573.39    62766.86   1722.09 o 
   7   1   1     1004.51      796.78     10.01 o 
   9   1   1     2131.91     2392.99     25.92 o 
  11   1   1        2.33        3.61      2.25 o 
  13   1   1     1182.73     1157.78     14.28 o 
  15   1   1     6295.41     6897.66     74.27 o 
  17   1   1     1118.68     1241.70     13.73 o 
  19   1   1      168.72      182.20     31.83 o 
  21   1   1      970.16      888.94     12.91 o 
  23   1   1     1314.91     1262.39     14.19 o 
  25   1   1     2736.59     2838.00     28.58 o 
  27   1   1       97.71      104.02      5.21 o 
  29   1   1      846.62      754.54     14.04 o 
  31   1   1     1965.52     1954.52     25.00 o 
  33   1   1      119.17      106.47      5.81 o 
  35   1   1        2.38       13.15      6.08 o 
  37   1   1      103.42       88.80      7.57 o 
  39   1   1      123.02      115.67      8.29 o 
  41   1   1      120.22      124.88     10.15 o 
  43   1   1        0.70       -2.09      6.55 o 
  45   1   1      188.28      187.92     10.52 o 
 -44   2   1      166.81       73.25     50.38 o 
 -42   2   1        0.37       -0.73      3.62 o 
 -40   2   1     1540.36     1461.95     23.79 o 
 -38   2   1      880.76      868.11     34.39 o 
 -36   2   1      759.89      746.02     13.79 o 
 -34   2   1      425.69      500.41     10.30 o 
 -32   2   1        6.15       12.00      4.26 o 
 -30   2   1      110.33       73.11      5.54 o 
 -28   2   1     1900.07     1781.65     20.39 o 
 -26   2   1      230.17      185.67      5.63 o 
 -24   2   1      673.28      633.29     11.23 o 
 -22   2   1      430.16      408.20      7.87 o 
 -20   2   1      390.23      464.42     52.73 o 
 -18   2   1     7677.39     7946.71     68.14 o 
 -16   2   1     1441.50     1605.96     15.54 o 
 -14   2   1     3577.51     3793.86     29.39 o 
 -12   2   1     2746.64     2614.69     20.98 o 
 -10   2   1      525.62      580.21      6.05 o 
  -8   2   1      152.96      135.40      3.09 o 
  -6   2   1      594.86      590.86      6.25 o 
  -4   2   1     2240.63     2218.86     17.78 o 
  -2   2   1    11120.29    11535.49     90.94 o 
   0   2   1      530.07      558.39      6.95 o 
   2   2   1     7738.39     8183.24     59.66 o 
   4   2   1     4050.46     4061.97     29.25 o 
   6   2   1     8460.86     8938.91     70.00 o 
   8   2   1        8.88       11.11      2.32 o 
  10   2   1      984.59      846.53      9.15 o 
  12   2   1     5803.18     5959.42     56.26 o 
  14   2   1     4169.61     4219.48     40.25 o 
  16   2   1      589.75      699.05      9.33 o 
  18   2   1     2880.28     2734.90     30.29 o 
  20   2   1     4890.42     4824.49     47.51 o 
  22   2   1      414.93      385.90      7.78 o 
  24   2   1      542.85      509.99     10.73 o 
  26   2   1     6248.08     6026.14     68.34 o 
  28   2   1     2915.30     2844.67     35.05 o 
  30   2   1      101.32      146.57     10.73 o 
  32   2   1       54.61       68.83      9.97 o 
  34   2   1     7392.13     7342.39     92.07 o 
  36   2   1        0.59       -0.85      4.02 o 
  38   2   1      123.54      138.81      7.92 o 
  40   2   1      660.33      613.72     14.35 o 
  42   2   1     2179.60     2206.56     30.43 o 
 -41   3   1      465.17      441.78     81.17 o 
 -39   3   1     1128.12     1096.56     40.71 o 
 -37   3   1      289.36      329.30     18.62 o 
 -35   3   1       59.04       62.03     13.29 o 
 -33   3   1       23.10       58.54     45.74 o 
 -31   3   1        0.85        3.41      2.52 o 
 -29   3   1     5223.38     4908.59     49.09 o 
 -27   3   1     1452.61     1340.21     22.10 o 
 -25   3   1     1101.07      972.77     19.17 o 
 -23   3   1      344.94      359.83      8.48 o 
 -21   3   1     2698.69     2762.15     34.02 o 
 -19   3   1      442.73      452.66      6.89 o 
 -17   3   1     1131.49     1106.39     10.69 o 
 -15   3   1     1800.77     1858.46     16.50 o 
 -13   3   1       43.55       26.69      2.51 o 
 -11   3   1      551.89      560.72      7.40 o 
  -9   3   1      101.06      114.23      4.75 o 
  -7   3   1     2471.47     2582.43     23.26 o 
  -5   3   1     5829.11     6042.55     49.11 o 
  -3   3   1     1103.17     1133.21     12.24 o 
  -1   3   1      418.39      480.66      7.45 o 
   1   3   1     1261.51     1218.21     12.39 o 
   3   3   1      182.10      168.92      4.59 o 
   5   3   1      815.52      774.36      9.31 o 
   7   3   1      202.31      205.37      4.58 o 
   9   3   1      897.47      922.29     24.37 o 
  11   3   1      959.16      921.62     12.84 o 
  13   3   1      328.87      320.88      7.45 o 
  15   3   1      889.07      908.69     12.86 o 
  17   3   1      844.10      806.15     11.19 o 
  19   3   1     1094.77     1088.70     13.77 o 
  21   3   1      515.46      539.32      9.37 o 
  23   3   1      749.40      744.36     12.14 o 
  25   3   1       91.28      104.62      5.62 o 
  27   3   1       16.20       15.62      6.00 o 
  29   3   1      170.05      151.29     10.34 o 
  31   3   1      378.21      368.29     12.35 o 
  33   3   1      428.62      371.24     12.85 o 
  35   3   1        2.12        1.62      9.72 o 
  37   3   1      389.73      367.75     19.28 o 
  39   3   1       83.24       91.45     17.37 o 
 -34   4   1        0.84        0.02      7.99 o 
 -32   4   1      141.14       98.66     16.38 o 
 -30   4   1      913.69      881.99     28.51 o 
 -28   4   1       76.99       74.73     18.34 o 
 -26   4   1       32.42       31.82     10.85 o 
 -24   4   1      727.20      737.63     22.13 o 
 -22   4   1     1493.03     1454.90     30.84 o 
 -20   4   1        0.64       -1.22      8.57 o 
 -18   4   1       84.10       73.18     11.35 o 
 -16   4   1     1608.77     1606.39     20.16 o 
 -14   4   1     3190.59     3200.63     28.44 o 
 -12   4   1        0.13       -0.79      1.73 o 
 -10   4   1     1879.61     1960.69     19.78 o 
  -8   4   1     2804.45     2827.66     26.46 o 
  -6   4   1       47.64       55.25      4.82 o 
  -4   4   1       70.38       74.54      4.90 o 
  -2   4   1      655.46      656.90      9.88 o 
   0   4   1     2846.90     2903.27     29.69 o 
   2   4   1      739.00      722.99     11.00 o 
   4   4   1      544.55      564.47     11.21 o 
   6   4   1     9873.22    10365.38    112.86 o 
   8   4   1     3153.47     3276.71     48.69 o 
  10   4   1     5061.88     5178.67     61.29 o 
  12   4   1       40.99       46.63      6.36 o 
  14   4   1       73.16       68.08      6.14 o 
  16   4   1     3845.39     3790.11     77.02 o 
  18   4   1       36.04       41.19      4.77 o 
  20   4   1      932.62      898.29     14.68 o 
  22   4   1     3131.27     3069.18     39.32 o 
  24   4   1     2151.80     2111.81     58.94 o 
  26   4   1      547.99      568.75     35.16 o 
  28   4   1      188.30      176.71     20.91 o 
  30   4   1     5110.23     5293.39    113.08 o 
  32   4   1     1300.87     1253.83     50.94 o 
 -23   5   1      582.55      498.19    128.49 o 
 -21   5   1        5.75        4.39      8.45 o 
 -19   5   1      485.59      456.81     20.08 o 
 -17   5   1       23.83       20.17     12.51 o 
 -15   5   1       84.84       87.11     10.38 o 
 -13   5   1      659.37      680.47     16.18 o 
 -11   5   1       10.60        8.66      5.92 o 
  -9   5   1     1144.55     1137.66     17.11 o 
  -7   5   1     1548.15     1588.21     22.03 o 
  -5   5   1      105.44      121.60     18.92 o 
  -3   5   1      204.42      205.87     10.14 o 
  -1   5   1     1559.09     1599.81     23.65 o 
   1   5   1     1323.20     1352.89     21.22 o 
   3   5   1       72.90       84.23      6.06 o 
   5   5   1     1881.00     1904.45     28.10 o 
   7   5   1       38.67       37.40      6.01 o 
   9   5   1     3205.93     3226.54     43.53 o 
  11   5   1     1106.06     1062.88     19.20 o 
  13   5   1        6.47       -0.45     13.66 o 
  15   5   1      556.73      561.56     28.57 o 
  17   5   1      815.48      852.15     27.14 o 
  19   5   1       40.30       41.73     16.03 o 
  21   5   1     1110.80     1127.80     38.44 o 
 -48   0   2      567.47      575.77     19.68 o 
 -46   0   2      222.18      211.94     18.00 o 
 -44   0   2     2412.36     2526.60     62.40 o 
 -42   0   2     3128.27     3247.39     45.89 o 
 -40   0   2        6.14        6.77      4.69 o 
 -38   0   2      162.17      184.87     10.76 o 
 -36   0   2     3637.54     3700.66     51.90 o 
 -34   0   2     3103.59     3048.66     43.18 o 
 -32   0   2    10640.39    10648.70    134.82 o 
 -30   0   2    10283.52    10176.09    157.97 o 
 -28   0   2    13391.29    13816.47    214.67 o 
 -26   0   2     8465.90     8203.83    125.41 o 
 -24   0   2    11178.81    11716.94    177.81 o 
 -22   0   2     4808.49     4693.87     77.00 o 
 -20   0   2     5139.79     5412.64     76.97 o 
 -18   0   2     1474.45     1543.89     25.01 o 
 -16   0   2     9683.97    10351.82    122.03 o 
 -14   0   2     1400.21     1555.66     17.86 o 
 -12   0   2     5780.89     5744.39     80.01 o 
 -10   0   2    10186.28     9743.64    136.04 o 
  -8   0   2     7307.72     8165.79    111.35 o 
  -6   0   2     1557.57     1819.77     24.17 o 
  -4   0   2    27646.81    26205.87    388.47 o 
  -2   0   2     8097.10     7701.10    100.91 o 
   0   0   2     7282.89     7030.63     92.15 o 
   2   0   2     6309.61     6099.56     79.24 o 
   4   0   2    13705.68    14717.89    208.35 o 
   6   0   2      791.17     1043.14     14.92 o 
   8   0   2    42419.61    42090.00    670.41 o 
  10   0   2    15758.37    15929.34    269.68 o 
  12   0   2    10546.86    11074.89    186.13 o 
  14   0   2      252.13      241.96      8.38 o 
  16   0   2    46667.20    49525.72    956.07 o 
  18   0   2      762.14      968.22     54.11 o 
  20   0   2     9889.44    10733.28    241.74 o 
  22   0   2     9392.45     8754.67    130.49 o 
  24   0   2       16.18       34.41      6.27 o 
  26   0   2       34.52       39.19      6.64 o 
  28   0   2      847.85      883.34     40.21 o 
  30   0   2     5349.68     5367.60    168.15 o 
  32   0   2     6612.60     7007.28     89.49 o 
  34   0   2     3995.79     4082.93     57.27 o 
  36   0   2      740.09      800.14     26.09 o 
  38   0   2     1706.85     1815.67     44.38 o 
  40   0   2     3341.82     3243.71     65.87 o 
  42   0   2       39.19       34.52     10.46 o 
  44   0   2      965.11      958.56     28.79 o 
 -47   1   2      366.11      428.39     11.69 o 
 -45   1   2     3773.94     3938.75     46.24 o 
 -43   1   2      203.13      182.31      9.05 o 
 -41   1   2      731.17      749.85     14.27 o 
 -39   1   2      610.14      629.12     14.68 o 
 -37   1   2      409.93      378.57      7.41 o 
 -35   1   2     1763.64     1806.83     20.50 o 
 -33   1   2       62.42       72.73      4.90 o 
 -31   1   2      949.81      885.88     12.08 o 
 -29   1   2     8661.70     8729.13     83.35 o 
 -27   1   2      669.59      625.68      8.83 o 
 -25   1   2       83.40       82.71      4.36 o 
 -23   1   2     3135.65     3194.32     29.75 o 
 -21   1   2     3339.53     3383.25     28.51 o 
 -19   1   2     2877.49     3091.33     29.51 o 
 -17   1   2     3616.67     3811.49     35.38 o 
 -15   1   2      946.51     1195.80     10.86 o 
 -13   1   2    29417.45    30270.91    271.56 o 
 -11   1   2     3824.16     3648.16    144.97 o 
  -9   1   2      504.02      485.04      9.03 o 
  -7   1   2    10904.46    10825.56    127.89 o 
  -5   1   2    12265.30    12128.24    121.62 o 
  -3   1   2     2045.35     1774.70     26.09 o 
  -1   1   2      376.27      381.65      5.93 o 
   1   1   2    89773.63    86938.23   2903.28 o 
   3   1   2    18324.40    19278.13    404.37 o 
   5   1   2    36847.72    37137.29   1114.27 o 
   7   1   2      128.31      136.29      4.05 o 
   9   1   2     5342.45     4666.83     55.47 o 
  11   1   2        1.07       17.07      7.96 o 
  13   1   2     2835.34     2760.93     33.36 o 
  15   1   2     1703.94     1589.29     23.06 o 
  17   1   2    14054.20    14591.54    161.21 o 
  19   1   2      704.74      784.92     14.76 o 
  21   1   2      696.31      682.70     10.85 o 
  23   1   2     4506.79     4499.14     60.06 o 
  25   1   2      597.65      568.70     11.56 o 
  27   1   2        0.09        1.32      3.72 o 
  29   1   2      344.20      385.36     12.03 o 
  31   1   2     2398.37     2222.07     29.18 o 
  33   1   2     3045.60     2949.64     39.47 o 
  35   1   2      911.40      878.26     17.50 o 
  37   1   2      831.65      783.10     14.00 o 
  39   1   2     1367.02     1420.97     20.24 o 
  41   1   2      331.48      349.82     12.82 o 
  43   1   2      204.76      235.34     12.50 o 
  45   1   2      147.05      188.08     11.87 o 
 -44   2   2       66.17       57.82     18.76 o 
 -42   2   2     2926.03     2926.92     68.10 o 
 -40   2   2      205.03      186.07      8.36 o 
 -38   2   2     1246.07     1247.22     18.87 o 
 -36   2   2       20.00       24.25      5.21 o 
 -34   2   2      104.69       82.22      7.06 o 
 -32   2   2     1468.37     1470.12     43.44 o 
 -30   2   2      923.13      918.32     28.56 o 
 -28   2   2     2933.83     2773.32     48.95 o 
 -26   2   2       91.72       80.64      3.85 o 
 -24   2   2     3682.13     3486.60     82.70 o 
 -22   2   2        0.07        5.35      1.74 o 
 -20   2   2     6654.88     7010.30     55.00 o 
 -18   2   2       31.72       48.91      8.48 o 
 -16   2   2     2734.29     2627.44     25.83 o 
 -14   2   2      164.31      247.33      6.01 o 
 -12   2   2     6394.02     6384.80     60.36 o 
 -10   2   2     2552.18     2676.73     26.89 o 
  -8   2   2     1431.63     1385.19     13.14 o 
  -6   2   2     1271.11     1301.57     12.32 o 
  -4   2   2      717.40      652.82      8.06 o 
  -2   2   2      197.65      219.63      5.09 o 
   0   2   2    18351.52    19921.28    175.83 o 
   2   2   2     3689.49     3772.04     35.72 o 
   4   2   2    18677.26    19777.49    192.02 o 
   6   2   2       81.65      121.94      4.93 o 
   8   2   2     1859.84     1974.42     19.37 o 
  10   2   2     2504.53     2754.58     26.16 o 
  12   2   2     9427.89     9232.79    110.22 o 
  14   2   2     2064.84     1852.89    135.84 o 
  16   2   2     1381.33     1312.30     16.38 o 
  18   2   2     5285.17     5110.47     59.57 o 
  20   2   2       19.43       44.88      7.88 o 
  22   2   2       79.56       69.40      4.43 o 
  24   2   2        5.58        6.45      3.88 o 
  26   2   2     2867.59     3026.96     36.73 o 
  28   2   2      576.33      603.85     14.15 o 
  30   2   2      280.95      308.12     12.83 o 
  32   2   2     1643.20     1569.26     24.64 o 
  34   2   2     3508.91     3441.59     54.67 o 
  36   2   2      214.88      234.22     11.30 o 
  38   2   2     1904.26     1827.48     37.19 o 
  40   2   2      717.27      778.54     14.77 o 
  42   2   2      543.42      544.42     16.34 o 
 -41   3   2     3767.99     3936.28     83.52 o 
 -39   3   2      546.80      479.78     27.55 o 
 -37   3   2      322.38      278.36     18.25 o 
 -35   3   2      487.09      448.69     24.73 o 
 -33   3   2     7260.96     7133.91    130.97 o 
 -31   3   2       74.52       83.82     10.71 o 
 -29   3   2       16.94        6.58      6.97 o 
 -27   3   2     1655.49     1570.94     32.83 o 
 -25   3   2     4715.43     4467.82     70.79 o 
 -23   3   2     1780.51     1794.98     23.00 o 
 -21   3   2      206.89      202.17      8.86 o 
 -19   3   2     5954.81     6011.23     61.83 o 
 -17   3   2     5429.36     5477.61     55.56 o 
 -15   3   2       96.49      113.36      6.95 o 
 -13   3   2     1997.85     1899.08     18.34 o 
 -11   3   2     4415.75     4447.51     40.74 o 
  -9   3   2    15310.43    15962.13    144.51 o 
  -7   3   2       46.51       56.11      4.16 o 
  -5   3   2     4623.41     4797.62     43.89 o 
  -3   3   2     5107.55     5108.32     45.69 o 
  -1   3   2     1471.14     1365.04     14.58 o 
   1   3   2       95.30       87.19      4.39 o 
   3   3   2     1175.02     1130.83     12.89 o 
   5   3   2     5348.73     5247.00     52.40 o 
   7   3   2     1918.54     1979.40     21.37 o 
   9   3   2       12.07       11.84      3.76 o 
  11   3   2     6396.34     6512.60     64.71 o 
  13   3   2     6147.89     6238.80     71.00 o 
  15   3   2     6812.79     6580.43     75.20 o 
  17   3   2       62.16       65.02      4.44 o 
  19   3   2     1378.66     1354.64     19.27 o 
  21   3   2     2256.64     2174.31     28.16 o 
  23   3   2      456.00      447.45      9.16 o 
  25   3   2      110.98      120.45      6.94 o 
  27   3   2     1349.43     1365.07     21.08 o 
  29   3   2     1792.41     1735.31     25.69 o 
  31   3   2      493.34      484.78     13.86 o 
  33   3   2       73.96       66.94     10.11 o 
  35   3   2     3376.69     3259.30    142.95 o 
  37   3   2     3218.45     3282.70     61.39 o 
 -34   4   2       21.45       13.22     20.63 o 
 -32   4   2      446.03      375.42     32.85 o 
 -30   4   2      592.04      609.50     22.23 o 
 -28   4   2       35.66       44.38     12.05 o 
 -26   4   2       45.36       52.74     13.61 o 
 -24   4   2        6.89        6.89     12.95 o 
 -22   4   2      292.00      279.53      9.41 o 
 -20   4   2        0.26        0.67      4.07 o 
 -18   4   2      124.94      119.97      9.20 o 
 -16   4   2      113.74      113.00      9.66 o 
 -14   4   2      679.12      658.18      9.21 o 
 -12   4   2      861.21      861.26     14.62 o 
 -10   4   2      259.05      273.97      6.93 o 
  -8   4   2      825.80      841.74     13.44 o 
  -6   4   2      742.48      731.11     11.44 o 
  -4   4   2      909.10      866.03     12.73 o 
  -2   4   2      835.19      804.73     12.04 o 
   0   4   2        1.82        7.47      3.21 o 
   2   4   2        0.49       -0.74      3.32 o 
   4   4   2     1486.40     1484.53     20.09 o 
   6   4   2      158.30      165.14      7.71 o 
   8   4   2      598.24      577.19     12.90 o 
  10   4   2     6567.57     6644.24     78.48 o 
  12   4   2      166.42      179.91     37.92 o 
  14   4   2     1353.11     1360.31     30.58 o 
  16   4   2       33.12       44.54      5.96 o 
  18   4   2       16.01       23.25      4.87 o 
  20   4   2      804.00      812.01     14.80 o 
  22   4   2     2013.90     2068.24     28.61 o 
  24   4   2       48.01       47.88      6.05 o 
  26   4   2     1097.77     1096.05     32.33 o 
  28   4   2      392.03      378.23     35.51 o 
  30   4   2       15.95        6.48     11.36 o 
  32   4   2      322.19      337.88     19.78 o 
 -23   5   2     3475.41     3340.87    218.98 o 
 -21   5   2     1136.47     1145.65     35.29 o 
 -19   5   2        8.65       15.52     12.52 o 
 -17   5   2       43.51       25.60      8.73 o 
 -15   5   2     1477.47     1555.62     55.88 o 
 -13   5   2      231.59      273.58     11.70 o 
 -11   5   2      103.88      122.65     11.38 o 
  -9   5   2     2084.81     2094.73     31.26 o 
  -7   5   2      768.35      784.51     18.38 o 
  -5   5   2     1777.06     1850.88     26.42 o 
  -3   5   2      160.94      158.51      9.23 o 
  -1   5   2      695.82      696.87     17.05 o 
   1   5   2     1391.19     1424.09     38.53 o 
   3   5   2      408.87      424.62     14.61 o 
   5   5   2     2464.94     2507.71     45.15 o 
   7   5   2        5.88        9.19      5.97 o 
   9   5   2       94.95      104.64      9.46 o 
  11   5   2      507.54      499.79     13.32 o 
  13   5   2       40.51       27.86      6.71 o 
  15   5   2     1493.61     1528.18     41.77 o 
  17   5   2      476.88      455.93     26.06 o 
  19   5   2      342.34      343.60     22.75 o 
 -47   1   3      725.82      781.54     16.46 o 
 -45   1   3      237.98      301.80     10.61 o 
 -43   1   3       39.35       33.65      6.76 o 
 -41   1   3     1310.90     1312.41     17.93 o 
 -39   1   3       91.73       99.70      5.75 o 
 -37   1   3     1328.90     1323.62     16.87 o 
 -35   1   3     6123.69     6114.82     74.12 o 
 -33   1   3       57.79       48.49      4.46 o 
 -31   1   3     1064.00     1015.54     12.22 o 
 -29   1   3     1662.24     1654.76     18.47 o 
 -27   1   3     8996.90     9331.13    142.19 o 
 -25   1   3     4303.29     4158.58     36.38 o 
 -23   1   3        0.36       14.82      5.81 o 
 -21   1   3     2383.17     2381.47     27.55 o 
 -19   1   3     1451.92     1408.09     16.08 o 
 -17   1   3     8294.71     9051.78     94.44 o 
 -15   1   3     3989.91     4178.55     42.03 o 
 -13   1   3     4517.48     4682.36     47.38 o 
 -11   1   3     3740.14     3785.71     32.11 o 
  -9   1   3        4.59        7.03      2.47 o 
  -7   1   3    10573.87    10745.41    106.05 o 
  -5   1   3      291.52      287.55      4.55 o 
  -3   1   3    32195.78    31976.12    468.45 o 
  -1   1   3      268.03      336.46      6.00 o 
   1   1   3    75027.39    72636.72   2983.00 o 
   3   1   3     4288.40     4514.33     96.84 o 
   5   1   3      143.94       91.15      4.39 o 
   7   1   3     8941.84     8632.69    307.65 o 
   9   1   3       74.23       89.23      3.32 o 
  11   1   3     9370.64     9293.72    106.39 o 
  13   1   3     5033.83     5320.56     55.84 o 
  15   1   3     2289.82     2207.73     24.19 o 
  17   1   3     4185.59     4003.97     36.82 o 
  19   1   3      330.06      311.42      6.02 o 
  21   1   3    19389.51    20194.57    197.79 o 
  23   1   3     2432.77     2521.20     25.38 o 
  25   1   3      820.60      749.14     11.70 o 
  27   1   3     2407.88     2410.02     26.50 o 
  29   1   3     3682.02     3813.51     59.05 o 
  31   1   3       67.23       94.96      8.76 o 
  33   1   3      674.48      761.44     16.38 o 
  35   1   3     3199.17     3288.78     44.13 o 
  37   1   3     3358.62     3356.53     56.13 o 
  39   1   3      407.07      384.95     15.55 o 
  41   1   3      657.70      683.11     12.57 o 
  43   1   3     1320.57     1410.24     22.30 o 
 -44   2   3      940.94      903.74     30.61 o 
 -42   2   3      110.83      148.51     18.80 o 
 -40   2   3     1718.33     1783.36     44.27 o 
 -38   2   3     1319.49     1171.99     17.13 o 
 -36   2   3      127.26      126.67      6.20 o 
 -34   2   3     1029.38     1031.24     22.94 o 
 -32   2   3     1291.02     1143.94     35.88 o 
 -30   2   3     1532.75     1448.65     30.77 o 
 -28   2   3      929.00      871.64     18.60 o 
 -26   2   3        1.10        4.25      3.09 o 
 -24   2   3     7591.39     7795.71    105.34 o 
 -22   2   3       13.81       21.50     28.01 o 
 -20   2   3       34.04       13.65      6.57 o 
 -18   2   3        6.92        3.75      4.79 o 
 -16   2   3     5397.33     5361.33     69.20 o 
 -14   2   3    10505.55    11047.79    139.86 o 
 -12   2   3        0.22        2.80      5.59 o 
 -10   2   3       83.95       77.75      5.76 o 
  -8   2   3     8006.74     8007.82     97.93 o 
  -6   2   3     2827.53     3151.99     32.12 o 
  -4   2   3       26.56       41.91      2.80 o 
  -2   2   3      457.57      419.23      5.71 o 
   0   2   3     5985.52     6463.96     56.17 o 
   2   2   3      324.38      345.95      7.07 o 
   4   2   3      334.15      365.62      7.29 o 
   6   2   3    22722.56    24709.45    246.66 o 
   8   2   3     4940.43     4797.76     53.70 o 
  10   2   3     5465.20     5824.70     54.45 o 
  12   2   3      188.05      226.62      4.43 o 
  14   2   3      716.34      727.62      8.92 o 
  16   2   3      502.26      469.92      9.10 o 
  18   2   3      934.48      913.44     17.79 o 
  20   2   3     1200.98     1141.09     17.29 o 
  22   2   3      317.79      299.04      6.96 o 
  24   2   3      325.84      339.42     15.57 o 
  26   2   3      370.15      344.75      9.26 o 
  28   2   3      106.49       88.27      9.83 o 
  30   2   3      211.85      206.46      8.43 o 
  32   2   3       74.48       83.35     10.59 o 
  34   2   3      189.49      187.44     10.55 o 
  36   2   3       97.38      101.48     12.21 o 
  38   2   3      129.17      152.69     13.64 o 
  40   2   3        0.01       -0.06      4.32 o 
 -41   3   3        0.42       -0.72     13.44 o 
 -39   3   3      221.46      214.75     21.94 o 
 -37   3   3     1750.28     1707.52     41.09 o 
 -35   3   3       57.48       57.87     13.31 o 
 -33   3   3      281.80      351.22     48.30 o 
 -31   3   3      504.07      496.63     24.42 o 
 -29   3   3       22.64       27.19     11.00 o 
 -27   3   3       28.54       28.08      3.45 o 
 -25   3   3       35.87       90.42     39.84 o 
 -23   3   3     2317.85     2289.83     32.37 o 
 -21   3   3     1881.03     1804.14     25.81 o 
 -19   3   3     1177.14     1135.87     16.05 o 
 -17   3   3      337.93      306.02      8.83 o 
 -15   3   3        3.07        4.42      4.38 o 
 -13   3   3     1879.30     1815.06     22.30 o 
 -11   3   3      185.72      156.86      2.98 o 
  -9   3   3     1476.24     1593.64     14.66 o 
  -7   3   3     4806.66     4768.23     47.17 o 
  -5   3   3     4183.12     4512.00     46.16 o 
  -3   3   3     1455.71     1456.40     18.28 o 
  -1   3   3      364.32      369.65      7.62 o 
   1   3   3     1728.57     1806.31     20.76 o 
   3   3   3     1275.73     1215.87     16.55 o 
   5   3   3     4104.60     4077.33     41.84 o 
   7   3   3     2293.59     2229.72     24.33 o 
   9   3   3     1149.38     1144.84     14.78 o 
  11   3   3     6321.74     6586.66     66.52 o 
  13   3   3       44.14       42.86      5.10 o 
  15   3   3     5496.25     5448.81     54.33 o 
  17   3   3     2640.24     2619.91     33.09 o 
  19   3   3      818.84      825.48     12.65 o 
  21   3   3      778.84      771.07     12.36 o 
  23   3   3      958.49      952.70     15.63 o 
  25   3   3      875.60      837.41     18.86 o 
  27   3   3       15.90       21.69      4.94 o 
  29   3   3       32.47       27.92      6.74 o 
  31   3   3      252.14      241.54     13.82 o 
  33   3   3     1558.62     1417.58     86.71 o 
  35   3   3      646.56      632.15     38.65 o 
  37   3   3       54.29       49.12      9.82 o 
 -34   4   3      763.78      754.69     36.79 o 
 -32   4   3       83.42       61.37     18.14 o 
 -30   4   3      370.25      329.69     24.81 o 
 -28   4   3     4258.65     4142.41     80.82 o 
 -26   4   3       37.40       38.40     11.64 o 
 -24   4   3      391.56      334.04     11.60 o 
 -22   4   3      100.20      234.93     94.23 o 
 -20   4   3     2738.77     2746.60     39.51 o 
 -18   4   3     1524.10     1538.39     29.19 o 
 -16   4   3      724.83      734.98     19.16 o 
 -14   4   3       87.19       88.77      8.54 o 
 -12   4   3     2790.82     2771.95     29.32 o 
 -10   4   3      172.18      180.42      4.45 o 
  -8   4   3       36.86       44.79      5.76 o 
  -6   4   3      917.37      940.18     14.28 o 
  -4   4   3     3014.54     3068.15     34.47 o 
  -2   4   3       85.56       85.57      6.88 o 
   0   4   3      241.93      258.44      8.23 o 
   2   4   3      472.01      470.47      9.57 o 
   4   4   3     1706.75     1713.54     21.82 o 
   6   4   3      758.92      787.42     12.89 o 
   8   4   3       44.37       59.58     10.11 o 
  10   4   3     4912.85     4995.32     63.45 o 
  12   4   3     1532.08     1525.28     22.87 o 
  14   4   3     1076.70     1084.58     18.79 o 
  16   4   3        2.94        8.73      5.47 o 
  18   4   3       20.17       19.63      6.32 o 
  20   4   3      476.02      481.12     12.19 o 
  22   4   3      370.24      389.00     10.40 o 
  24   4   3      253.49      227.09      9.65 o 
  26   4   3      276.51      252.56      9.85 o 
  28   4   3       79.97       81.56     15.84 o 
  30   4   3      175.27      246.17     17.18 o 
 -23   5   3     2322.64     2252.73     72.07 o 
 -21   5   3     1315.94     1314.05     33.25 o 
 -19   5   3      121.49      116.02     14.52 o 
 -17   5   3      438.51      429.63     17.67 o 
 -15   5   3      651.63      653.56     18.72 o 
 -13   5   3      611.06      632.96     17.00 o 
 -11   5   3       35.56       48.43      9.58 o 
  -9   5   3      236.40      236.46     12.56 o 
  -7   5   3     1533.08     1542.33     24.15 o 
  -5   5   3       80.80      133.39     41.89 o 
  -3   5   3      139.14      148.97      6.03 o 
  -1   5   3      619.62      628.83     15.24 o 
   1   5   3      276.68      302.44      8.70 o 
   3   5   3      179.56      186.83      9.01 o 
   5   5   3      326.97      284.49     42.12 o 
   7   5   3      200.57      210.44     10.15 o 
   9   5   3     3043.52     3082.39     67.56 o 
  11   5   3      246.06      235.20     11.13 o 
  13   5   3       13.32       11.49      5.93 o 
  15   5   3       42.02       50.39      5.88 o 
  17   5   3      719.82      741.82     23.74 o 
  19   5   3      176.31      152.68     16.89 o 
 -48   0   4      112.74      128.56     15.47 o 
 -46   0   4     2997.03     3078.13     48.23 o 
 -44   0   4     1503.82     1500.91     28.84 o 
 -42   0   4     7608.98     7589.26    102.89 o 
 -40   0   4      865.50      866.87     20.99 o 
 -38   0   4     1093.57     1084.54     24.53 o 
 -36   0   4     3796.57     3596.76     60.11 o 
 -34   0   4     1933.09     1849.71     33.93 o 
 -32   0   4     7833.30     7819.72    122.82 o 
 -30   0   4    14191.00    13914.21    217.77 o 
 -28   0   4    15536.29    15684.74    248.02 o 
 -26   0   4     8670.50     8781.78    134.55 o 
 -24   0   4     1857.78     1791.12     25.25 o 
 -22   0   4    11795.22    12844.84    192.74 o 
 -20   0   4     9921.22    10184.02    151.61 o 
 -18   0   4     5474.75     5119.25     75.01 o 
 -16   0   4     3021.61     3423.33     50.24 o 
 -14   0   4     2602.74     1935.64     30.22 o 
 -12   0   4    32626.24    33977.56    536.68 o 
 -10   0   4    39956.67    37689.25    598.56 o 
  -8   0   4     1891.77     1809.79     26.55 o 
  -6   0   4    32821.90    32503.26    706.75 o 
  -4   0   4    32530.21    30018.46    462.10 o 
  -2   0   4        1.28       23.99      5.06 o 
   0   0   4      121.89       64.44      5.72 o 
   2   0   4    28850.36    28224.21    430.71 o 
   4   0   4    34426.00    33551.03    522.81 o 
   6   0   4      557.63      611.02     11.60 o 
   8   0   4       52.13       50.39      6.88 o 
  10   0   4    18049.63    18299.03    310.39 o 
  12   0   4     3528.13     3410.50     50.05 o 
  14   0   4        7.30        4.11      3.80 o 
  16   0   4     1368.85     1408.26     29.76 o 
  18   0   4    28901.99    30596.89    401.60 o 
  20   0   4     1480.95     1490.48     32.62 o 
  22   0   4        8.93       14.30      6.22 o 
  24   0   4       52.01       45.67      7.62 o 
  26   0   4    10918.22    10762.19    262.98 o 
  28   0   4      667.75      683.38     18.94 o 
  30   0   4      212.33      229.80     12.75 o 
  32   0   4     5637.44     5625.59     93.39 o 
  34   0   4     4304.68     4356.56     73.98 o 
  36   0   4      200.03      182.61      8.42 o 
  38   0   4     1750.10     1656.25     27.86 o 
  40   0   4     1661.19     1720.04     37.86 o 
  42   0   4     2841.40     2834.92     64.14 o 
 -47   1   4      644.15      668.03     14.19 o 
 -45   1   4       72.60       63.68      8.29 o 
 -43   1   4        4.78        8.04      5.42 o 
 -41   1   4     3656.87     3675.53     40.33 o 
 -39   1   4      213.88      222.80      6.90 o 
 -37   1   4     2960.84     2953.72     32.14 o 
 -35   1   4      368.35      384.14      9.99 o 
 -33   1   4      404.62      390.85      8.01 o 
 -31   1   4     3031.61     3048.69     31.31 o 
 -29   1   4     5624.45     5502.65     49.66 o 
 -27   1   4     5174.77     5182.00     59.88 o 
 -25   1   4     8840.38     8855.47     96.94 o 
 -23   1   4     2900.57     2892.66     32.20 o 
 -21   1   4      766.73      717.82     11.06 o 
 -19   1   4    15260.87    16891.96    183.74 o 
 -17   1   4      313.32      324.64      4.93 o 
 -15   1   4     9042.02     9622.59     88.26 o 
 -13   1   4     3513.61     3718.52     33.49 o 
 -11   1   4     2916.61     2899.53     37.31 o 
  -9   1   4      492.64      486.78     12.04 o 
  -7   1   4     9621.33    10043.53    136.75 o 
  -5   1   4      350.74      416.45      6.39 o 
  -3   1   4     1206.31     1091.30     13.99 o 
  -1   1   4     9442.41    10286.27    106.98 o 
   1   1   4      173.59      124.50      6.23 o 
   3   1   4      311.27      266.41      6.53 o 
   5   1   4    16236.44    17401.81    494.21 o 
   7   1   4     2300.05     2235.28     64.07 o 
   9   1   4    11663.47    11924.88    307.33 o 
  11   1   4     1225.14     1221.76     24.49 o 
  13   1   4      130.49       88.72      4.24 o 
  15   1   4     2585.92     2645.24     29.15 o 
  17   1   4     6169.63     6048.62     64.49 o 
  19   1   4      593.36      577.02      8.08 o 
  21   1   4     2652.08     2685.07     35.92 o 
  23   1   4     2257.57     2077.44     24.66 o 
  25   1   4      429.94      407.08      7.56 o 
  27   1   4       14.15       14.43      3.19 o 
  29   1   4      156.73      145.13      5.93 o 
  31   1   4      948.12     1044.82     13.71 o 
  33   1   4      555.87      596.38     12.25 o 
  35   1   4      241.48      255.51     10.77 o 
  37   1   4      251.62      251.95     14.09 o 
  39   1   4     2456.40     2474.07     37.20 o 
  41   1   4      932.38      881.67     22.03 o 
 -44   2   4     1158.79     1232.83     37.20 o 
 -42   2   4     1929.93     1985.92     48.16 o 
 -40   2   4     2897.66     3044.95     64.91 o 
 -38   2   4     1401.49     1272.86     50.49 o 
 -36   2   4       51.06       51.83      3.01 o 
 -34   2   4      131.15      122.95      7.14 o 
 -32   2   4     8683.24     8171.01    219.63 o 
 -30   2   4      481.18      439.76     17.24 o 
 -28   2   4      103.49       89.96     10.60 o 
 -26   2   4        6.71        5.24      5.90 o 
 -24   2   4     2455.66     2377.85     39.37 o 
 -22   2   4     3790.00     3921.10     57.60 o 
 -20   2   4       96.13       82.70      6.96 o 
 -18   2   4     6031.49     6075.97     81.15 o 
 -16   2   4     4335.72     4295.22     58.88 o 
 -14   2   4     4986.28     4942.05     65.35 o 
 -12   2   4      972.34      975.95     15.91 o 
 -10   2   4     5193.60     5109.83     45.95 o 
  -8   2   4    15145.39    15327.08    145.20 o 
  -6   2   4      119.85      114.08      3.32 o 
  -4   2   4     1695.08     1921.96     18.53 o 
  -2   2   4     3662.48     3457.49     32.35 o 
   0   2   4       41.06        1.99      2.01 o 
   2   2   4      994.62     1062.36     12.56 o 
   4   2   4      580.82      581.90      8.88 o 
   6   2   4    25958.46    27216.70    273.83 o 
   8   2   4    10546.51    11271.86    140.97 o 
  10   2   4     1285.57     1143.33     24.97 o 
  12   2   4     2668.96     2553.64     31.21 o 
  14   2   4     5640.66     5410.60     91.84 o 
  16   2   4     4742.70     4756.91     42.33 o 
  18   2   4       35.31       50.79      8.38 o 
  20   2   4     4247.80     4225.28     45.00 o 
  22   2   4     5978.87     5929.92     83.58 o 
  24   2   4       52.87       68.63      6.89 o 
  26   2   4        8.02        7.90      4.13 o 
  28   2   4     2179.37     2221.08     28.80 o 
  30   2   4      998.87      990.59     21.41 o 
  32   2   4     1602.63     1640.38     29.16 o 
  34   2   4      409.39      413.13     14.95 o 
  36   2   4     1137.64     1187.57     23.15 o 
  38   2   4     2742.63     2822.29     54.17 o 
  40   2   4       71.66       84.91     12.94 o 
 -41   3   4      563.70      609.53     28.72 o 
 -39   3   4      190.60      166.66     27.75 o 
 -37   3   4      413.12      462.28     34.02 o 
 -35   3   4       40.41       29.50     14.57 o 
 -33   3   4       10.43       11.25     11.12 o 
 -31   3   4     1230.35     1241.99     30.90 o 
 -29   3   4      119.95      159.52      7.00 o 
 -27   3   4      172.50      184.22      7.44 o 
 -25   3   4     1020.95     1014.84     17.17 o 
 -23   3   4     2283.96     2296.25     33.51 o 
 -21   3   4       16.47       17.60      5.41 o 
 -19   3   4      773.30      764.01     14.73 o 
 -17   3   4     1590.60     1537.45     23.63 o 
 -15   3   4        1.96        2.34      5.20 o 
 -13   3   4       48.30       41.04      5.93 o 
 -11   3   4     1834.59     1801.88     24.66 o 
  -9   3   4       56.57       65.36      2.62 o 
  -7   3   4     1675.70     1727.40     17.29 o 
  -5   3   4        0.77        5.28      2.80 o 
  -3   3   4      476.11      471.78      7.86 o 
  -1   3   4     2800.67     2697.95     25.44 o 
   1   3   4     2784.96     2767.03     26.78 o 
   3   3   4     3615.03     3697.93     35.95 o 
   5   3   4     6310.61     6319.59     58.07 o 
   7   3   4     4070.66     4122.98     39.26 o 
   9   3   4        0.75       -0.29      2.83 o 
  11   3   4      941.15      894.28     17.11 o 
  13   3   4     1992.36     1907.69     25.59 o 
  15   3   4     1218.64     1186.52     14.89 o 
  17   3   4      693.62      662.17     18.68 o 
  19   3   4     3135.38     3088.11     34.48 o 
  21   3   4     2183.62     2182.10     34.63 o 
  23   3   4      466.78      461.39     18.91 o 
  25   3   4       44.44       33.34      7.00 o 
  27   3   4     5989.19     5980.48    170.95 o 
  29   3   4     1214.84     1217.99     35.41 o 
  31   3   4      215.91      225.00     15.31 o 
  33   3   4      436.85      424.83     29.56 o 
  35   3   4     1828.94     1549.85    120.06 o 
 -34   4   4      104.87       92.16     20.85 o 
 -32   4   4       42.35       52.58     18.07 o 
 -30   4   4      280.58      246.58     73.85 o 
 -28   4   4     1123.01     1123.85     29.82 o 
 -26   4   4       93.02       85.42     15.69 o 
 -24   4   4     1008.51      969.78     21.50 o 
 -22   4   4      153.79      148.24     10.60 o 
 -20   4   4     1521.60     1531.49     28.89 o 
 -18   4   4      475.34      441.91     14.27 o 
 -16   4   4     2254.73     2309.61     36.88 o 
 -14   4   4      441.75      453.11     12.10 o 
 -12   4   4       13.95       11.78      6.69 o 
 -10   4   4     1952.91     1923.09     22.67 o 
  -8   4   4      573.69      576.50      9.18 o 
  -6   4   4       15.87       14.53      3.51 o 
  -4   4   4     2296.42     2359.42     24.91 o 
  -2   4   4      746.56      772.73     12.06 o 
   0   4   4        3.20        4.30      3.19 o 
   2   4   4      436.83      441.82      8.36 o 
   4   4   4        0.53        1.63      3.45 o 
   6   4   4        1.80       16.93      9.76 o 
   8   4   4       17.35       29.67      5.17 o 
  10   4   4     1397.77     1359.60     18.29 o 
  12   4   4       60.64       56.72      5.85 o 
  14   4   4     1084.53     1096.65     35.62 o 
  16   4   4      482.39      481.70     12.94 o 
  18   4   4     1015.77     1005.14     16.72 o 
  20   4   4      310.76      297.78     10.06 o 
  22   4   4      171.13      186.79     29.11 o 
  24   4   4       94.02       96.45      7.05 o 
  26   4   4      382.24      399.00     12.50 o 
  28   4   4      221.95      215.79     17.46 o 
 -21   5   4        2.51        1.68     12.17 o 
 -19   5   4       22.55       17.47      9.66 o 
 -17   5   4       33.42       34.70      7.89 o 
 -15   5   4      708.84      705.82     21.62 o 
 -13   5   4        3.34        0.42     10.86 o 
 -11   5   4      123.93      141.16     23.48 o 
  -9   5   4       15.17       12.98      9.06 o 
  -7   5   4      780.09      802.26     22.89 o 
  -5   5   4     1127.31     1200.85     49.56 o 
  -3   5   4      362.44      376.97      9.23 o 
  -1   5   4      163.02      163.60      7.45 o 
   1   5   4       23.60       29.29      5.62 o 
   3   5   4       69.56       78.21      5.58 o 
   5   5   4      189.98      191.27      9.19 o 
   7   5   4      323.20      353.43     10.91 o 
   9   5   4      793.01      775.24     24.25 o 
  11   5   4        4.43        5.25      6.10 o 
  13   5   4       21.31       20.27      6.34 o 
  15   5   4       97.46      108.57      7.25 o 
  17   5   4      940.49      929.30     22.63 o 
 -47   1   5     1501.71     1495.03     24.16 o 
 -45   1   5      221.04      210.17     10.34 o 
 -43   1   5     1506.21     1501.45     20.29 o 
 -41   1   5      889.12      915.34     15.12 o 
 -39   1   5      328.30      318.75      8.84 o 
 -37   1   5     4391.57     4330.99     46.40 o 
 -35   1   5      541.64      559.52     10.52 o 
 -33   1   5     1290.71     1270.51     26.89 o 
 -31   1   5       71.41       61.78      5.60 o 
 -29   1   5      406.47      404.50      9.84 o 
 -27   1   5     2871.76     2867.90     34.86 o 
 -25   1   5     3647.50     3425.87     38.43 o 
 -23   1   5      637.04      615.90     10.61 o 
 -21   1   5     6497.70     6211.82     57.31 o 
 -19   1   5     1967.90     2196.13     21.72 o 
 -17   1   5     3316.81     3475.65     31.49 o 
 -15   1   5     1616.30     1637.86     17.84 o 
 -13   1   5     5188.17     5342.74     53.35 o 
 -11   1   5      225.02      226.39      4.71 o 
  -9   1   5     4842.96     5437.03     53.41 o 
  -7   1   5     7448.64     7599.40     80.95 o 
  -5   1   5      526.39      436.68     10.22 o 
  -3   1   5      389.69      408.57      6.82 o 
  -1   1   5     3039.05     3029.71     34.71 o 
   1   1   5     6274.41     7057.44    130.11 o 
   3   1   5     4856.10     4963.24     82.37 o 
   5   1   5    12148.95    13084.48    319.57 o 
   7   1   5     8263.36     8501.75    185.01 o 
   9   1   5      310.00      334.84      6.30 o 
  11   1   5      219.47      220.20     10.78 o 
  13   1   5      755.24      634.50     11.90 o 
  15   1   5      252.73      240.06      6.77 o 
  17   1   5      398.86      375.56      9.64 o 
  19   1   5     1050.95     1070.62     16.90 o 
  21   1   5     2964.71     3024.49     42.30 o 
  23   1   5      499.31      498.33      8.78 o 
  25   1   5      615.58      603.60     10.30 o 
  27   1   5       36.52       33.97      5.85 o 
  29   1   5      815.35      829.35     13.91 o 
  31   1   5        0.28        1.92      3.56 o 
  33   1   5      701.71      643.54     40.20 o 
  35   1   5        1.78        4.46      6.12 o 
  37   1   5       47.30       42.03      9.43 o 
  39   1   5       99.97       96.23     10.25 o 
  41   1   5      243.90      250.85     12.72 o 
 -44   2   5      752.94      854.92     31.46 o 
 -42   2   5       49.93       60.51     20.86 o 
 -40   2   5     1163.94     1173.88     41.98 o 
 -38   2   5       59.47       58.08     19.89 o 
 -36   2   5       60.76       53.41      2.40 o 
 -34   2   5      200.17      182.02      9.31 o 
 -32   2   5     2420.46     2447.50     43.63 o 
 -30   2   5      134.61      122.30      9.73 o 
 -28   2   5        3.55        6.29      7.57 o 
 -26   2   5     3105.25     3121.72     49.11 o 
 -24   2   5     8243.86     7931.96    109.53 o 
 -22   2   5        0.75       -2.10      6.10 o 
 -20   2   5      158.58      140.52      8.86 o 
 -18   2   5     4164.81     4169.58     58.30 o 
 -16   2   5     3373.09     3449.17     48.99 o 
 -14   2   5      569.20      583.35     13.49 o 
 -12   2   5     4883.24     4601.75     41.04 o 
 -10   2   5     1215.15     1106.83     12.85 o 
  -8   2   5     4424.08     4420.42     50.84 o 
  -6   2   5      339.63      344.90      7.13 o 
  -4   2   5     7278.91     8069.32    115.73 o 
  -2   2   5     4389.79     4406.78     73.62 o 
   0   2   5      195.02      143.04      8.21 o 
   2   2   5     7484.20     7718.43    105.81 o 
   4   2   5     3204.68     3205.14     80.61 o 
   6   2   5      162.20      216.55      9.37 o 
   8   2   5     3225.17     3224.67     42.78 o 
  10   2   5      183.45      165.20      8.12 o 
  12   2   5     1814.43     1663.28     25.29 o 
  14   2   5     4754.05     4708.76     79.89 o 
  16   2   5     9944.49     9863.20    144.92 o 
  18   2   5     1416.24     1312.29     22.61 o 
  20   2   5       45.00       43.79      4.42 o 
  22   2   5     3539.73     3447.31     63.47 o 
  24   2   5     3422.97     3442.53     59.73 o 
  26   2   5      761.62      757.16     14.41 o 
  28   2   5     1230.07     1198.27     19.89 o 
  30   2   5      956.92      923.71     17.79 o 
  32   2   5      999.55     1053.73     21.39 o 
  34   2   5      195.68      227.44     15.21 o 
  36   2   5     1588.51     1693.76     29.72 o 
  38   2   5     2459.83     2537.33     46.61 o 
 -41   3   5        2.96       -1.11     18.32 o 
 -39   3   5      345.60      385.52     68.27 o 
 -37   3   5       55.90       51.70     24.91 o 
 -35   3   5     1579.83     1168.32    365.15 o 
 -33   3   5        8.16      222.39    152.96 o 
 -31   3   5       46.29       36.61      7.65 o 
 -29   3   5       18.54       14.73      5.39 o 
 -27   3   5      218.42      198.93      8.88 o 
 -25   3   5      635.60      646.96     12.43 o 
 -23   3   5     1233.06     1219.68     21.67 o 
 -21   3   5      226.51      232.99     13.10 o 
 -19   3   5      206.09      217.86      8.30 o 
 -17   3   5     1406.03     1369.70     21.03 o 
 -15   3   5      375.53      386.62     11.26 o 
 -13   3   5     2826.11     2881.98     38.43 o 
 -11   3   5      756.49      712.54      7.70 o 
  -9   3   5     2155.32     2209.55     21.25 o 
  -7   3   5      954.86      969.26     12.59 o 
  -5   3   5      287.24      258.55      5.72 o 
  -3   3   5     3872.63     3855.76     36.10 o 
  -1   3   5      158.73      175.41      4.90 o 
   1   3   5      105.46      106.35      5.34 o 
   3   3   5      196.60      186.16      6.51 o 
   5   3   5       97.69       89.68      4.35 o 
   7   3   5      663.21      682.08     10.09 o 
   9   3   5     4898.74     4889.38     46.59 o 
  11   3   5    14734.17    15223.53    142.53 o 
  13   3   5     2353.68     2268.41     23.46 o 
  15   3   5     3193.21     3186.88     33.62 o 
  17   3   5      151.22      151.24      5.57 o 
  19   3   5      590.82      599.06     13.96 o 
  21   3   5     2021.08     2023.52     38.32 o 
  23   3   5      282.70      300.04     12.30 o 
  25   3   5      282.94      310.55     43.75 o 
  27   3   5      686.11      639.08     21.43 o 
  29   3   5      114.11       82.28      7.60 o 
  31   3   5      781.18      811.40     37.03 o 
  33   3   5        0.43        6.58      5.72 o 
 -34   4   5      168.32      119.74     70.65 o 
 -32   4   5        1.17       39.54     46.93 o 
 -30   4   5      458.92      475.66     46.14 o 
 -28   4   5      238.88      269.30     46.27 o 
 -26   4   5      859.70      880.69     18.80 o 
 -24   4   5       73.95      132.73     49.23 o 
 -22   4   5     5402.80     5508.86     74.26 o 
 -20   4   5     8946.90     9000.22    154.60 o 
 -18   4   5      423.98      421.26     16.31 o 
 -16   4   5       91.80      108.14      8.35 o 
 -14   4   5      320.05      309.89     17.56 o 
 -12   4   5     4023.58     4048.93     53.24 o 
 -10   4   5      271.37      243.15      4.86 o 
  -8   4   5      789.92      794.08     11.59 o 
  -6   4   5     4685.56     4697.96     45.21 o 
  -4   4   5      847.40      849.09     12.56 o 
  -2   4   5      280.51      276.92      8.53 o 
   0   4   5     1808.97     1798.92     20.56 o 
   2   4   5     1056.94     1111.03     18.23 o 
   4   4   5     2296.49     2328.88     34.21 o 
   6   4   5      157.83      163.57      7.50 o 
   8   4   5      589.58      610.58     14.05 o 
  10   4   5     3784.75     3840.90     47.75 o 
  12   4   5     3576.82     3608.71     39.07 o 
  14   4   5      303.50      290.17      8.05 o 
  16   4   5      150.41      180.56      6.18 o 
  18   4   5     1457.69     1470.65     23.12 o 
  20   4   5     2534.17     2520.54     31.75 o 
  22   4   5       50.98       52.61      7.38 o 
  24   4   5     1202.75     1218.74     28.00 o 
  26   4   5     3006.25     3041.61     66.31 o 
 -21   5   5       77.79       78.39     15.94 o 
 -19   5   5     2776.12     2737.67     49.18 o 
 -17   5   5      436.14      434.25     24.95 o 
 -15   5   5      247.31      248.87     16.30 o 
 -13   5   5      198.23      223.54     15.10 o 
 -11   5   5       17.42       18.87     14.73 o 
  -9   5   5      377.80      386.93     14.73 o 
  -7   5   5     1233.81     1282.31     29.83 o 
  -5   5   5       35.46       33.86      9.34 o 
  -3   5   5     1175.69     1158.39     19.37 o 
  -1   5   5      220.29      195.13      7.65 o 
   1   5   5      611.27      597.62     12.79 o 
   3   5   5       27.19       32.97      6.69 o 
   5   5   5      459.28      466.57     11.38 o 
   7   5   5      283.01      285.93      8.71 o 
   9   5   5      479.56      486.72      9.54 o 
  11   5   5       18.90       27.93      6.00 o 
  13   5   5      241.39      238.30      9.93 o 
 -48   0   6     2388.41     2288.83     38.06 o 
 -46   0   6      805.82      792.23     25.29 o 
 -44   0   6      985.07     1019.53     45.01 o 
 -42   0   6      196.89      208.35     15.73 o 
 -40   0   6      801.56      782.54     27.69 o 
 -38   0   6      337.38      337.68     16.00 o 
 -36   0   6     3284.98     3277.90     58.91 o 
 -34   0   6     5791.19     5650.34    105.82 o 
 -32   0   6     8666.26     8617.89    163.92 o 
 -30   0   6     3222.62     3247.85     44.67 o 
 -28   0   6      873.27      829.00     19.94 o 
 -26   0   6      300.11      287.23      9.73 o 
 -24   0   6      622.74      642.32     15.73 o 
 -22   0   6      214.62      335.99     11.89 o 
 -20   0   6    12708.26    13219.38    200.97 o 
 -18   0   6     6640.13     7010.81    102.85 o 
 -16   0   6      144.61      120.36     38.56 o 
 -14   0   6    40609.07    43669.67   1813.78 o 
 -12   0   6     2105.18     2206.26     55.88 o 
 -10   0   6     1126.87     1140.90     20.98 o 
  -8   0   6    20922.71    21680.07    331.43 o 
  -6   0   6    26083.33    25078.79    387.72 o 
  -4   0   6     3169.80     3093.51     43.90 o 
  -2   0   6        8.92       32.89     10.75 o 
   0   0   6     6459.46     6771.65     95.55 o 
   2   0   6    19001.01    18827.42    283.42 o 
   4   0   6     1614.57     1381.06     23.38 o 
   6   0   6    10283.46    11544.25    196.35 o 
   8   0   6      435.40      356.95     12.26 o 
  10   0   6    24145.82    25173.55    398.48 o 
  12   0   6       32.67       30.36      5.00 o 
  14   0   6       66.37       88.66      6.43 o 
  16   0   6     3567.32     3498.23     58.20 o 
  18   0   6    11806.34    11710.81    182.62 o 
  20   0   6     3116.30     3178.55     44.48 o 
  22   0   6      386.81      378.76     10.82 o 
  24   0   6     1583.43     1569.71     29.67 o 
  26   0   6     2301.44     2261.25     40.14 o 
  28   0   6       59.84       56.46      8.58 o 
  30   0   6     2438.05     2414.67     76.24 o 
  32   0   6      326.33      335.11     13.93 o 
  34   0   6     2198.13     2230.19     48.17 o 
  36   0   6     1111.73     1104.33     32.75 o 
  38   0   6      160.36      145.14     28.57 o 
  40   0   6     3684.12     3717.58    109.74 o 
 -47   1   6     1001.91     1077.54     31.90 o 
 -45   1   6      383.86      392.40     14.71 o 
 -43   1   6     1785.74     1801.28     23.09 o 
 -41   1   6     1185.74     1168.91     17.38 o 
 -39   1   6      152.61      145.30      6.62 o 
 -37   1   6      283.59      282.52     10.18 o 
 -35   1   6     2854.32     2815.62     31.90 o 
 -33   1   6      238.99      262.19      9.76 o 
 -31   1   6       30.44       16.87      5.72 o 
 -29   1   6     3040.86     2958.53     34.43 o 
 -27   1   6     6209.66     6109.84     69.82 o 
 -25   1   6     1250.63     1158.01     14.52 o 
 -23   1   6      865.01      812.19     10.91 o 
 -21   1   6      338.66      344.14      7.99 o 
 -19   1   6     9351.98     9157.00    134.89 o 
 -17   1   6       95.87      112.71      4.04 o 
 -15   1   6     1790.12     1882.46     20.18 o 
 -13   1   6      579.38      585.40      8.09 o 
 -11   1   6     9503.91     9914.61    139.79 o 
  -9   1   6     3999.88     4066.05     47.96 o 
  -7   1   6     1397.86     1343.37     27.99 o 
  -5   1   6      157.86      125.11     17.34 o 
  -3   1   6     8064.45     8037.17    111.37 o 
  -1   1   6      297.47      306.98     18.29 o 
   1   1   6      522.22      716.66      9.63 o 
   3   1   6     3422.12     3420.79     68.18 o 
   5   1   6     4907.84     4415.92     73.96 o 
   7   1   6        5.20       10.59      3.72 o 
   9   1   6     2676.28     2743.22     30.36 o 
  11   1   6      711.20      575.02     10.88 o 
  13   1   6     3205.31     3213.39     40.99 o 
  15   1   6     4234.31     4139.15     69.72 o 
  17   1   6      109.16       94.39      8.93 o 
  19   1   6     3196.51     3204.89     53.07 o 
  21   1   6     7852.92     7989.59     97.08 o 
  23   1   6      208.42      231.78     17.60 o 
  25   1   6     1607.16     1620.52     20.63 o 
  27   1   6     3536.07     3473.62     38.54 o 
  29   1   6      231.48      225.62     10.10 o 
  31   1   6     1907.96     1868.34     28.96 o 
  33   1   6      100.00       88.11     12.88 o 
  35   1   6      633.61      558.50     97.58 o 
  37   1   6       12.85       15.19      7.81 o 
  39   1   6     2316.72     2373.74     38.27 o 
 -44   2   6       98.21       57.52     47.03 o 
 -42   2   6      222.74      240.61     25.38 o 
 -40   2   6     1814.70     1834.12     51.84 o 
 -38   2   6      603.29      567.67     17.04 o 
 -36   2   6     2502.27     2551.18     54.05 o 
 -34   2   6     1965.24     1918.88     36.65 o 
 -32   2   6       78.03       53.60      9.68 o 
 -30   2   6      768.82      720.68     19.26 o 
 -28   2   6     1656.07     1862.71    204.94 o 
 -26   2   6     1629.39     1594.03     31.52 o 
 -24   2   6    14764.57    15089.38    205.97 o 
 -22   2   6     1810.73     1784.05     32.03 o 
 -20   2   6      257.71      253.47     12.24 o 
 -18   2   6     3290.50     3229.99     45.61 o 
 -16   2   6     2294.19     2272.73     37.22 o 
 -14   2   6        1.18        2.61      1.85 o 
 -12   2   6     3809.36     3763.51     40.91 o 
 -10   2   6     2827.31     2812.69     32.27 o 
  -8   2   6      718.20      712.01     11.12 o 
  -6   2   6       25.72       21.77      3.80 o 
  -4   2   6     1867.78     2001.49     44.14 o 
  -2   2   6     8616.94     8809.87    228.47 o 
   0   2   6     1216.87     1163.23     30.83 o 
   2   2   6       36.66       24.65      6.25 o 
   4   2   6     3083.89     3257.34     56.08 o 
   6   2   6     1831.47     1691.55     48.49 o 
   8   2   6     2725.37     2631.03     53.65 o 
  10   2   6     1210.34     1222.52     27.85 o 
  12   2   6     1037.56     1019.01     20.69 o 
  14   2   6     6204.92     5947.06    142.01 o 
  16   2   6     4786.53     4673.99     64.22 o 
  18   2   6      573.00      559.10     12.54 o 
  20   2   6     2279.23     2261.29     34.86 o 
  22   2   6     5883.41     4603.48   1155.33 o 
  24   2   6     1466.96     1278.72    151.97 o 
  26   2   6      158.56      162.59      8.61 o 
  28   2   6     1039.72     1069.53     16.72 o 
  30   2   6     2450.00     2530.00     35.84 o 
  32   2   6      170.24      159.93     12.00 o 
  34   2   6      333.53      321.88     12.42 o 
  36   2   6      453.34      418.32     15.13 o 
 -39   3   6     2613.30     2725.21     67.89 o 
 -37   3   6     3660.42     3624.62     75.02 o 
 -35   3   6      892.32      873.66     45.12 o 
 -33   3   6       97.11      168.44     26.63 o 
 -31   3   6     4254.13     4214.77     67.54 o 
 -29   3   6     1626.40     1597.67     48.62 o 
 -27   3   6       76.60       94.22     11.69 o 
 -25   3   6       22.44       35.29     10.00 o 
 -23   3   6     3119.36     3062.00     63.25 o 
 -21   3   6     1750.88     1754.61     35.71 o 
 -19   3   6      213.58      205.30     16.13 o 
 -17   3   6     2997.24     3051.23     50.31 o 
 -15   3   6    14450.26    14482.17    198.57 o 
 -13   3   6     1267.23     1239.48     27.79 o 
 -11   3   6       55.64       60.11      3.05 o 
  -9   3   6      970.78      986.33     13.17 o 
  -7   3   6     6891.97     6678.97     59.62 o 
  -5   3   6       22.27       16.00      3.59 o 
  -3   3   6      108.83       89.64      4.66 o 
  -1   3   6     2886.22     2868.43     28.92 o 
   1   3   6     2160.34     2181.62     22.43 o 
   3   3   6        0.73        5.28      3.50 o 
   5   3   6      847.97      790.32     12.95 o 
   7   3   6     5318.33     5444.75     56.48 o 
   9   3   6     9081.48     9270.72     87.25 o 
  11   3   6       18.74       25.51      4.77 o 
  13   3   6      905.49      909.37     13.14 o 
  15   3   6      330.21      338.94      7.75 o 
  17   3   6      784.19      793.61     11.22 o 
  19   3   6      121.13      136.13      5.29 o 
  21   3   6        1.20        3.86      4.53 o 
  23   3   6     1237.67     1250.96     27.53 o 
  25   3   6      327.81      296.50     12.23 o 
  27   3   6       53.92       48.29      7.27 o 
  29   3   6      537.05      496.13     15.93 o 
  31   3   6     1306.42     1416.95     55.12 o 
 -32   4   6      356.67      377.36     27.49 o 
 -30   4   6      388.90      367.26     25.91 o 
 -28   4   6      628.04      663.26     38.44 o 
 -26   4   6      173.78      200.20     13.92 o 
 -24   4   6      449.90      432.01     14.92 o 
 -22   4   6      753.30      742.84     28.16 o 
 -20   4   6       30.82       35.76     11.09 o 
 -18   4   6      457.29      434.37     17.54 o 
 -16   4   6        4.06        5.88      5.97 o 
 -14   4   6      547.85      583.97     15.54 o 
 -12   4   6       84.86       69.14      7.40 o 
 -10   4   6       78.01       76.22      4.00 o 
  -8   4   6      131.89      127.08      5.20 o 
  -6   4   6      809.18      806.72     11.89 o 
  -4   4   6        1.30        3.54      3.66 o 
  -2   4   6      432.53      419.47      8.34 o 
   0   4   6     1018.12      964.28     14.60 o 
   2   4   6       31.13       34.58      5.59 o 
   4   4   6      133.08      130.21      7.07 o 
   6   4   6     4264.27     4237.29     56.34 o 
   8   4   6        2.57       -0.01      5.18 o 
  10   4   6      138.12      133.13      8.40 o 
  12   4   6      876.47      824.36     14.31 o 
  14   4   6       39.05       55.21      7.07 o 
  16   4   6      533.68      500.02     15.81 o 
  18   4   6      386.21      386.72     10.72 o 
  20   4   6       30.56       33.63      8.26 o 
  22   4   6     1063.51     1069.38     25.76 o 
  24   4   6       59.51       59.19      7.72 o 
 -19   5   6      494.88      541.98     22.67 o 
 -17   5   6      612.54      660.32     21.23 o 
 -15   5   6      163.31      161.62     17.61 o 
 -13   5   6       89.71      153.60     41.93 o 
 -11   5   6     1043.43     1078.98     23.83 o 
  -9   5   6       63.97       53.60     11.58 o 
  -7   5   6      261.15      263.49     12.82 o 
  -5   5   6     2326.44     2352.98     62.26 o 
  -3   5   6     1237.96     1286.11     49.07 o 
  -1   5   6      873.80      822.91     20.78 o 
   1   5   6      280.58      255.33      9.61 o 
   3   5   6      819.16      811.33     20.64 o 
   5   5   6      783.96      823.39     21.25 o 
   7   5   6       14.99       10.10      4.51 o 
   9   5   6     1078.44     1107.11     17.81 o 
  11   5   6        9.84        6.21     12.26 o 
 -47   1   7      300.89      309.31     19.18 o 
 -45   1   7     4021.69     4107.70     64.72 o 
 -43   1   7       45.03       44.47      6.00 o 
 -41   1   7      276.85      285.50      9.46 o 
 -39   1   7      914.47      898.26     16.30 o 
 -37   1   7      345.08      356.56      9.63 o 
 -35   1   7     1175.15     1171.98     19.25 o 
 -33   1   7       32.94       32.91      6.56 o 
 -31   1   7     7132.01     6964.89     78.35 o 
 -29   1   7     8014.16     7776.40    104.19 o 
 -27   1   7        0.69        0.26      3.12 o 
 -25   1   7     4467.59     4698.66     46.74 o 
 -23   1   7     1123.02     1071.56     15.68 o 
 -21   1   7     3780.67     3935.09     42.33 o 
 -19   1   7      308.23      313.02      6.79 o 
 -17   1   7     3500.47     3375.26     35.87 o 
 -15   1   7     3070.79     3009.49     32.50 o 
 -13   1   7      577.20      396.53     10.79 o 
 -11   1   7     3468.13     3145.59     60.15 o 
  -9   1   7    18364.88    18941.96    247.80 o 
  -7   1   7     2560.86     2450.62     35.26 o 
  -5   1   7     3803.51     3779.30     52.99 o 
  -3   1   7     2981.99     3126.10     62.08 o 
  -1   1   7     3225.76     3022.46     33.76 o 
   1   1   7      444.25      309.88     13.61 o 
   3   1   7     2168.54     2061.71     24.60 o 
   5   1   7     8424.06     8311.22    189.42 o 
   7   1   7     2604.80     2508.90     33.18 o 
   9   1   7     4309.35     4396.77     74.27 o 
  11   1   7     1524.34     1410.22     25.44 o 
  13   1   7      586.33      537.72     11.40 o 
  15   1   7    10782.75    10935.57    139.72 o 
  17   1   7     2039.27     2033.85     26.92 o 
  19   1   7     5977.18     5966.21     74.09 o 
  21   1   7      919.69      915.24     16.12 o 
  23   1   7      987.23      987.92     15.80 o 
  25   1   7     4647.39     4699.63     49.73 o 
  27   1   7      141.36      138.83      6.76 o 
  29   1   7     3226.37     3168.08     47.59 o 
  31   1   7      409.24      404.54     14.24 o 
  33   1   7     1768.30     1799.34     31.94 o 
  35   1   7     1762.47     1814.29     34.84 o 
  37   1   7       29.33       29.68      8.94 o 
 -44   2   7     2284.66     2205.83     66.63 o 
 -42   2   7       78.19       69.41     15.54 o 
 -40   2   7      293.87      375.37     81.92 o 
 -38   2   7      453.54      445.93     13.98 o 
 -36   2   7      291.58      260.31     26.19 o 
 -34   2   7       37.21      574.94    278.85 o 
 -32   2   7        8.65       19.51      7.35 o 
 -30   2   7     1273.37     1174.89     26.77 o 
 -28   2   7      796.60      760.51     19.54 o 
 -26   2   7     2074.83     2089.76     40.33 o 
 -24   2   7     2360.11     2327.39     40.01 o 
 -22   2   7      945.16      955.94     20.51 o 
 -20   2   7     1977.28     1931.02     35.23 o 
 -18   2   7      152.66      145.88      4.09 o 
 -16   2   7     1244.85     1184.69     16.05 o 
 -14   2   7        2.70        4.79      3.72 o 
 -12   2   7     1283.07     1179.86     17.85 o 
 -10   2   7      804.66      734.87     12.08 o 
  -8   2   7     4257.71     4448.67     62.65 o 
  -6   2   7     2806.26     2771.06     46.80 o 
  -4   2   7     3230.01     3443.54     68.82 o 
  -2   2   7      379.46      443.77     13.89 o 
   0   2   7     1032.98      966.99     22.22 o 
   2   2   7     2858.39     3064.44     79.03 o 
   4   2   7      189.68      193.34     14.92 o 
   6   2   7     1162.04     1066.80     21.39 o 
   8   2   7      158.41      141.47     12.37 o 
  10   2   7      860.51      822.87     19.02 o 
  12   2   7     1027.08      999.74     18.87 o 
  14   2   7     1722.67     1634.18     37.19 o 
  16   2   7      793.55      763.46     14.49 o 
  18   2   7      548.20      511.63     15.08 o 
  20   2   7      923.31      877.76     16.58 o 
  22   2   7       52.80       62.05      7.27 o 
  24   2   7      246.16      249.27      7.00 o 
  26   2   7      133.58      118.54     19.10 o 
  28   2   7     1103.65     1128.64     20.95 o 
  30   2   7      919.55      950.83     18.78 o 
  32   2   7      226.85      249.48     10.73 o 
  34   2   7       78.14       91.03     14.35 o 
 -39   3   7      956.00      943.66     29.67 o 
 -37   3   7     1371.58     1506.17    211.49 o 
 -35   3   7     2113.67     2174.21     41.02 o 
 -33   3   7      368.82      356.16     24.27 o 
 -31   3   7      181.00      197.70     20.20 o 
 -29   3   7      241.74      256.66     25.29 o 
 -27   3   7      165.92      153.42     17.42 o 
 -25   3   7        3.12     2101.85   1497.96 o 
 -23   3   7     1415.80     1398.40     36.08 o 
 -21   3   7     1915.29     1987.27     57.15 o 
 -19   3   7    13169.82    13446.68    187.28 o 
 -17   3   7      552.93      505.77     25.20 o 
 -15   3   7     3150.66     3151.12     60.96 o 
 -13   3   7     2192.67     2100.10     26.65 o 
 -11   3   7      371.10      356.71      6.28 o 
  -9   3   7       81.49       78.36      4.08 o 
  -7   3   7        4.55        4.13      2.91 o 
  -5   3   7       50.22       41.16      5.49 o 
  -3   3   7     2484.31     2419.65     27.80 o 
  -1   3   7      217.63      251.32      8.14 o 
   1   3   7      563.83      515.95     10.07 o 
   3   3   7        8.87       12.21      4.05 o 
   5   3   7        8.92       14.96      5.47 o 
   7   3   7     1860.52     1820.91     28.37 o 
   9   3   7      117.99      120.16      7.04 o 
  11   3   7       71.11       84.66      6.22 o 
  13   3   7      958.47      982.19     14.20 o 
  15   3   7      101.42      101.21      6.04 o 
  17   3   7       84.28       81.94      5.31 o 
  19   3   7     1435.06     1424.81     22.01 o 
  21   3   7        8.40       11.35      5.70 o 
  23   3   7        7.59       10.75      5.53 o 
  25   3   7       25.10       31.69      7.14 o 
  27   3   7     1254.87     1178.49     35.18 o 
  29   3   7     2266.17     2149.36     63.69 o 
 -32   4   7      521.73      516.17     21.25 o 
 -30   4   7       50.56       47.01     17.73 o 
 -28   4   7       23.34       16.91      6.43 o 
 -26   4   7      599.15      594.48     24.04 o 
 -24   4   7        0.83       -2.48      8.18 o 
 -22   4   7      313.13      307.68     13.32 o 
 -20   4   7        0.82        1.02      7.78 o 
 -18   4   7      335.47      358.39     20.11 o 
 -16   4   7     1901.36     1942.77     41.46 o 
 -14   4   7      510.09      521.48     17.77 o 
 -12   4   7       26.11       25.21      9.09 o 
 -10   4   7      378.69      381.63      7.78 o 
  -8   4   7      750.03      693.20     10.48 o 
  -6   4   7        1.92        5.22      3.46 o 
  -4   4   7     2555.40     2430.93     29.14 o 
  -2   4   7     4708.85     4698.84     47.91 o 
   0   4   7       14.20        7.23      4.63 o 
   2   4   7      181.06      197.88      7.10 o 
   4   4   7        1.82        2.00      4.24 o 
   6   4   7       56.83       44.79      6.78 o 
   8   4   7      234.72      235.67      8.72 o 
  10   4   7     1902.22     1930.62     24.23 o 
  12   4   7     1042.19     1013.86     17.14 o 
  14   4   7     2903.35     2786.72     31.94 o 
  16   4   7      332.16      302.39     11.99 o 
  18   4   7      217.69      222.42      9.83 o 
  20   4   7      497.81      458.81     14.61 o 
  22   4   7       36.23       47.24      7.53 o 
 -15   5   7      200.52      224.67     29.67 o 
 -13   5   7      267.39      304.26     34.71 o 
 -11   5   7      612.19      633.54     18.68 o 
  -9   5   7       58.25       67.83     12.06 o 
  -7   5   7        6.09        8.10      9.33 o 
  -5   5   7     1239.07     1273.15     30.91 o 
  -3   5   7      245.30      269.78     13.84 o 
  -1   5   7       43.03       45.92      9.53 o 
   1   5   7      262.27      247.66      8.39 o 
   3   5   7      350.16      378.00     11.77 o 
   5   5   7      312.52      317.16     11.40 o 
 -46   0   8       25.44       49.99      9.76 o 
 -44   0   8      968.39     1042.13     26.22 o 
 -42   0   8     4697.41     4759.33     84.09 o 
 -40   0   8     9038.03     9107.68    173.84 o 
 -38   0   8      396.82      420.32     18.65 o 
 -36   0   8      118.67      117.99      8.58 o 
 -34   0   8     4080.79     3995.57     55.50 o 
 -32   0   8     5474.61     5791.04    155.89 o 
 -30   0   8       88.30       69.23      9.55 o 
 -28   0   8      558.20      505.69     17.57 o 
 -26   0   8    11185.60    10777.50    171.83 o 
 -24   0   8    13979.69    13505.88    213.22 o 
 -22   0   8     1691.79     1657.37     34.64 o 
 -20   0   8     1446.77     1467.23     28.45 o 
 -18   0   8     6240.32     5756.87    151.21 o 
 -16   0   8     4329.14     4455.93     90.15 o 
 -14   0   8      137.70      104.68      6.93 o 
 -12   0   8     1234.86     1174.09     21.44 o 
 -10   0   8    17135.38    18307.52    353.50 o 
  -8   0   8      353.60      380.14     53.86 o 
  -6   0   8      393.70      305.18     11.76 o 
  -4   0   8     3037.08     2725.07     44.15 o 
  -2   0   8     4820.37     4524.75     68.30 o 
   0   0   8     9050.74     9230.12    138.92 o 
   2   0   8       59.31       46.58      9.23 o 
   4   0   8    13064.73    13483.94    208.53 o 
   6   0   8      251.73      372.59     10.90 o 
   8   0   8     2197.21     2161.65     39.15 o 
  10   0   8      607.99      613.12     26.93 o 
  12   0   8        2.52        1.94      5.66 o 
  14   0   8     8556.18     8607.78    138.73 o 
  16   0   8     2309.50     2337.30     63.34 o 
  18   0   8       17.57       12.06      8.36 o 
  20   0   8     6057.77     6117.17    120.74 o 
  22   0   8    11775.55    12404.90    168.12 o 
  24   0   8     2201.52     2338.01    122.85 o 
  26   0   8     9222.22     9387.88    158.38 o 
  28   0   8     1550.70     1550.47     37.54 o 
  30   0   8      884.94      867.56     26.57 o 
  32   0   8     1504.81     1484.60     32.92 o 
  34   0   8       28.61       27.71     11.55 o 
  36   0   8      895.88      879.71     49.81 o 
 -45   1   8      482.51      507.95     81.10 o 
 -43   1   8     2745.97     2785.65     35.41 o 
 -41   1   8      219.21      210.84     14.86 o 
 -39   1   8      552.17      557.49     12.99 o 
 -37   1   8      787.60      770.61     15.47 o 
 -35   1   8     1450.86     1458.80     22.49 o 
 -33   1   8     1404.41     1406.73     21.64 o 
 -31   1   8     1635.07     1749.64     21.48 o 
 -29   1   8      257.57      232.70     19.22 o 
 -27   1   8     2267.54     2361.23     48.68 o 
 -25   1   8      295.48      264.41      7.20 o 
 -23   1   8      529.91      517.15      9.52 o 
 -21   1   8      187.77      177.95      5.94 o 
 -19   1   8     4553.61     4633.53     50.85 o 
 -17   1   8      281.79      257.19      6.84 o 
 -15   1   8     3009.86     2843.04     32.38 o 
 -13   1   8     5234.42     5362.59     92.45 o 
 -11   1   8     9976.97     9575.18    128.30 o 
  -9   1   8       16.62       81.29      7.81 o 
  -7   1   8     2901.94     2796.84     30.60 o 
  -5   1   8      324.06      315.61     11.24 o 
  -3   1   8    14427.07    14824.18    265.70 o 
  -1   1   8     1473.42     1443.73     22.59 o 
   1   1   8     1044.19     1020.63     15.20 o 
   3   1   8     5888.53     5731.85    121.35 o 
   5   1   8      409.34      359.03     10.86 o 
   7   1   8     3360.51     3414.48     40.00 o 
   9   1   8       51.55       54.01      5.61 o 
  11   1   8     6118.73     6166.98     80.33 o 
  13   1   8     2042.93     1995.24     30.84 o 
  15   1   8     1260.75     1217.19     19.65 o 
  17   1   8     4965.52     4986.96     80.94 o 
  19   1   8     5967.74     5932.13     68.24 o 
  21   1   8       18.22       15.32      6.32 o 
  23   1   8     1070.65     1076.44     21.19 o 
  25   1   8        3.47        0.85      3.46 o 
  27   1   8      433.94      441.24     11.76 o 
  29   1   8       86.72       80.24      6.94 o 
  31   1   8       39.21       58.94      9.04 o 
  33   1   8      751.48      756.07     22.63 o 
  35   1   8      848.47      890.85     24.21 o 
 -42   2   8       71.06       74.42     14.07 o 
 -40   2   8       53.18      342.14    209.12 o 
 -38   2   8      919.61      902.10     32.03 o 
 -36   2   8     4404.64     4308.65    224.67 o 
 -34   2   8      823.45      770.99     27.83 o 
 -32   2   8      573.03      565.95     17.90 o 
 -30   2   8     1193.95     1209.50     25.81 o 
 -28   2   8      522.70      542.43     19.47 o 
 -26   2   8      581.46      545.86     18.88 o 
 -24   2   8     1940.15     1891.25     32.81 o 
 -22   2   8      677.99      598.64     26.19 o 
 -20   2   8     5574.63     5402.06     62.33 o 
 -18   2   8      485.18      457.62      7.60 o 
 -16   2   8      698.87      659.63     17.56 o 
 -14   2   8    24638.54    25225.68    260.97 o 
 -12   2   8       62.55      116.30     21.46 o 
 -10   2   8      999.46      966.37     13.98 o 
  -8   2   8      323.18      336.54      8.03 o 
  -6   2   8     3131.90     2964.92     35.27 o 
  -4   2   8     3713.17     3684.15     84.49 o 
  -2   2   8     2093.00     1946.98     45.25 o 
   0   2   8     3048.67     3036.47     55.64 o 
   2   2   8     2050.57     2017.86     60.13 o 
   4   2   8      613.86      557.33     17.58 o 
   6   2   8      538.23      581.05     13.21 o 
   8   2   8     1527.80     1547.30     43.52 o 
  10   2   8     3451.36     3395.90    115.50 o 
  12   2   8      898.27      873.93     18.74 o 
  14   2   8        9.65       12.82      4.93 o 
  16   2   8       24.44       26.80      6.05 o 
  18   2   8     2055.17     2081.43     35.62 o 
  20   2   8      555.29      550.72     23.94 o 
  22   2   8      184.74      174.73      9.99 o 
  24   2   8     1917.25     1886.51     32.81 o 
  26   2   8      212.65      207.92     10.73 o 
  28   2   8       28.87       15.43      8.18 o 
  30   2   8      152.30      158.48     11.44 o 
  32   2   8     2499.79     2629.67     39.89 o 
 -39   3   8     1464.73     1398.58     58.41 o 
 -37   3   8        9.92       13.35     15.29 o 
 -35   3   8     1176.91     1148.76     38.63 o 
 -33   3   8       14.72       18.63      9.63 o 
 -31   3   8      450.58      453.13     46.53 o 
 -29   3   8        2.23        0.24      8.43 o 
 -27   3   8      435.02      409.13     29.84 o 
 -25   3   8     1649.43     1641.14     31.96 o 
 -23   3   8     7277.80     7505.40    130.18 o 
 -21   3   8      190.79      190.54     17.85 o 
 -19   3   8      240.88      254.89     15.04 o 
 -17   3   8       77.21       68.03     10.94 o 
 -15   3   8     1189.22     1198.34     30.83 o 
 -13   3   8      418.10      386.46      7.00 o 
 -11   3   8       16.97       18.65      3.48 o 
  -9   3   8     1370.33     1366.17     17.16 o 
  -7   3   8     2014.95     2007.15     22.51 o 
  -5   3   8      200.96      211.06      7.72 o 
  -3   3   8      618.35      639.65     10.75 o 
  -1   3   8     2803.55     2734.12     34.38 o 
   1   3   8     4871.48     4378.78    154.33 o 
   3   3   8       11.09       36.76     13.20 o 
   5   3   8      399.61      416.24     15.88 o 
   7   3   8     1482.88     1426.81     19.25 o 
   9   3   8     1330.17     1323.59     17.38 o 
  11   3   8        3.09        4.00      3.70 o 
  13   3   8      479.77      497.02     10.77 o 
  15   3   8     3354.86     3400.92     61.65 o 
  17   3   8     1371.52     1382.97     30.11 o 
  19   3   8      249.39      243.84      9.98 o 
  21   3   8     1551.69     1490.42     40.54 o 
  23   3   8     2536.18     2498.57     78.01 o 
  25   3   8     2282.34     2198.89     59.52 o 
  27   3   8        2.25       -1.08      6.10 o 
 -30   4   8        6.66       11.49     11.38 o 
 -28   4   8      401.48      416.17     14.32 o 
 -26   4   8      315.50      302.10     16.17 o 
 -24   4   8     1955.37     1891.19     48.22 o 
 -22   4   8     1537.55     1494.35     33.59 o 
 -20   4   8     1082.25     1106.38     24.34 o 
 -18   4   8      115.55      105.21     14.97 o 
 -16   4   8      100.25       88.07     10.51 o 
 -14   4   8      108.92      113.75     12.85 o 
 -12   4   8     1864.95     1904.39     38.32 o 
 -10   4   8     1279.88     1258.29     24.69 o 
  -8   4   8        4.89        6.35      3.26 o 
  -6   4   8      273.36      291.92      8.31 o 
  -4   4   8      649.19      568.86     12.63 o 
  -2   4   8      378.73      386.98      9.23 o 
   0   4   8      153.33      140.03      7.68 o 
   2   4   8     1208.46     1247.77     24.69 o 
   4   4   8       55.65       51.50      5.71 o 
   6   4   8      314.85      362.96     11.04 o 
   8   4   8      732.98      702.77     13.74 o 
  10   4   8      398.88      382.96     10.88 o 
  12   4   8      863.23      815.69     15.30 o 
  14   4   8      774.83      707.92     17.56 o 
  16   4   8     1300.01     1383.08     28.74 o 
  18   4   8      158.97      141.12     11.52 o 
  -7   5   8      236.66      225.49     16.18 o 
  -5   5   8     1107.89     1175.51     36.75 o 
 -45   1   9      620.56      828.34    239.47 o 
 -43   1   9     1722.17     1675.49     89.93 o 
 -41   1   9      251.12      493.76    209.29 o 
 -39   1   9       56.08       46.92      7.60 o 
 -37   1   9       29.75       20.05      6.34 o 
 -35   1   9     1212.01     1288.65     20.90 o 
 -33   1   9      239.96      232.26      9.02 o 
 -31   1   9      740.14      677.62     12.54 o 
 -29   1   9     1937.51     1738.36     26.43 o 
 -27   1   9      148.14      141.42      6.14 o 
 -25   1   9      711.47      753.90     12.77 o 
 -23   1   9       74.41       77.50      5.76 o 
 -21   1   9      506.55      494.12     10.45 o 
 -19   1   9      911.65      829.15     13.69 o 
 -17   1   9     1018.19      966.35     15.01 o 
 -15   1   9       12.94       13.24      3.85 o 
 -13   1   9     2795.10     2972.65     53.03 o 
 -11   1   9     3434.40     3347.68     46.22 o 
  -9   1   9      373.08      418.28     15.77 o 
  -7   1   9        0.11        4.09      4.21 o 
  -5   1   9      195.48      173.53      6.62 o 
  -3   1   9      556.78      605.59     10.52 o 
  -1   1   9      588.50      630.40     11.84 o 
   1   1   9     1499.98     1474.45     20.65 o 
   3   1   9       17.67        6.99      3.59 o 
   5   1   9       28.82       26.63      5.83 o 
   7   1   9        1.36        5.18      4.07 o 
   9   1   9       34.42       34.64      5.70 o 
  11   1   9      247.51      239.84     10.05 o 
  13   1   9        3.08        1.64      4.77 o 
  15   1   9     1381.96     1322.27     19.17 o 
  17   1   9      175.17      174.02     11.94 o 
  19   1   9       15.59       12.16      6.35 o 
  21   1   9     1935.12     1914.40     31.89 o 
  23   1   9     1885.26     1845.40     28.86 o 
  25   1   9       87.68       81.95      6.40 o 
  27   1   9        5.01        6.04      4.19 o 
  29   1   9      164.25      147.90      9.91 o 
  31   1   9     3085.86     3069.19     53.53 o 
 -42   2   9      283.80      331.13     23.74 o 
 -40   2   9       16.90        9.97      9.99 o 
 -38   2   9      511.09      600.85     73.58 o 
 -36   2   9     2224.30     2174.41     66.25 o 
 -34   2   9     1641.36     1513.63     53.61 o 
 -32   2   9      315.55      311.59     14.99 o 
 -30   2   9     3057.97     3111.94     48.64 o 
 -28   2   9     5246.98     5254.13     80.34 o 
 -26   2   9        2.69        5.32      1.97 o 
 -24   2   9      142.19      121.05      3.47 o 
 -22   2   9     1946.01     1786.01     38.18 o 
 -20   2   9       77.37       68.27      3.57 o 
 -18   2   9       39.31       33.13      3.28 o 
 -16   2   9      772.32      736.93     19.54 o 
 -14   2   9    14101.84    14163.58    211.72 o 
 -12   2   9      197.06      219.76     28.03 o 
 -10   2   9       57.33       57.45      5.81 o 
  -8   2   9     4779.73     4776.35     52.91 o 
  -6   2   9     1679.86     1642.99     30.66 o 
  -4   2   9     1035.34      972.87     25.00 o 
  -2   2   9        0.60        7.06      4.30 o 
   0   2   9      258.13      272.91      7.96 o 
   2   2   9     4072.46     4137.34    104.54 o 
   4   2   9      301.41      289.60     23.58 o 
   6   2   9     5052.99     4705.04    107.65 o 
   8   2   9      674.38      684.95     36.70 o 
  10   2   9     1504.50     1523.43     45.82 o 
  12   2   9      219.48      191.06     10.12 o 
  14   2   9       25.04       19.99      7.70 o 
  16   2   9     1383.20     1404.70     24.82 o 
  18   2   9     1424.79     1442.18     24.60 o 
  20   2   9      178.98      165.12     13.74 o 
  22   2   9      435.86      425.68     14.35 o 
  24   2   9      463.72      480.71     18.87 o 
  26   2   9     1116.23     1110.31     22.71 o 
  28   2   9      125.34      129.35     12.68 o 
  30   2   9       95.69       73.95     13.27 o 
 -37   3   9      568.76      537.84     37.93 o 
 -35   3   9       46.73       56.18     18.25 o 
 -33   3   9      225.70      239.72     21.47 o 
 -31   3   9      559.42      557.90     19.28 o 
 -29   3   9      248.15      253.37     27.06 o 
 -27   3   9      722.94      719.05     25.29 o 
 -25   3   9      324.67      334.62     20.02 o 
 -23   3   9     3806.96     3781.78     59.17 o 
 -21   3   9      403.22      466.30     50.48 o 
 -19   3   9      508.14      497.23     18.41 o 
 -17   3   9      190.77      183.55     15.44 o 
 -15   3   9     2775.84     2687.53     38.32 o 
 -13   3   9     1481.19     1459.71     17.40 o 
 -11   3   9      204.32      188.06      6.30 o 
  -9   3   9      589.83      588.60     12.23 o 
  -7   3   9      149.06      152.92      8.95 o 
  -5   3   9      153.65      145.74      8.83 o 
  -3   3   9     3175.07     3103.60     46.72 o 
  -1   3   9      580.17      578.48     18.47 o 
   1   3   9     2641.11     2364.91     44.23 o 
   3   3   9      518.42      527.89     11.53 o 
   5   3   9      280.03      271.78      8.22 o 
   7   3   9      470.94      486.57     11.05 o 
   9   3   9      118.52      117.19      8.44 o 
  11   3   9      160.71      161.63      8.19 o 
  13   3   9       78.55       71.49      7.48 o 
  15   3   9     1147.77     1219.02     17.02 o 
  17   3   9      457.04      429.02     10.33 o 
  19   3   9      672.23      683.57     24.21 o 
  21   3   9      169.88      166.01     10.81 o 
  23   3   9       20.08       26.51      9.02 o 
  25   3   9       20.87       24.53      7.78 o 
 -28   4   9        6.46        3.38      8.41 o 
 -26   4   9     2017.84     2069.91     41.88 o 
 -24   4   9      199.26      281.41     73.36 o 
 -22   4   9        6.29        9.58      7.68 o 
 -20   4   9      694.11      878.55    213.33 o 
 -18   4   9     7336.06     7453.43    114.31 o 
 -16   4   9     1283.16     1306.67     33.92 o 
 -14   4   9        8.95        9.66      9.06 o 
 -12   4   9      672.65      671.42     24.22 o 
 -10   4   9     2109.58     2116.72     34.93 o 
  -8   4   9      469.85      495.33     12.97 o 
  -6   4   9      160.91      151.73      6.75 o 
  -4   4   9     1089.23     1068.87     20.13 o 
  -2   4   9     2250.48     2231.22     47.83 o 
   0   4   9     1190.18     1187.72     23.92 o 
   2   4   9        4.97       12.55      5.24 o 
   4   4   9      310.78      357.89     11.11 o 
   6   4   9     3598.73     3672.44     45.75 o 
   8   4   9      539.40      544.94     14.59 o 
  10   4   9     1810.89     1786.82     28.49 o 
  12   4   9      406.68      440.97     13.68 o 
  14   4   9     1727.22     1716.73     43.94 o 
 -44   0  10       18.16        7.01      7.84 o 
 -42   0  10     3760.25     3953.14    124.79 o 
 -40   0  10      552.84      566.78     16.66 o 
 -38   0  10      723.56      751.70     17.62 o 
 -36   0  10      179.20      142.94      8.40 o 
 -34   0  10     2201.48     2351.51     46.01 o 
 -32   0  10     4137.57     4142.40     88.88 o 
 -30   0  10        0.29        4.12      5.53 o 
 -28   0  10     1984.48     1875.39     37.36 o 
 -26   0  10     2000.31     2187.29     48.93 o 
 -24   0  10      169.86      286.82     14.37 o 
 -22   0  10       19.19       20.45      8.17 o 
 -20   0  10      171.19      165.30     12.12 o 
 -18   0  10     2693.96     2709.99     45.76 o 
 -16   0  10     3284.68     3204.73     60.05 o 
 -14   0  10     3271.55     3221.23     53.21 o 
 -12   0  10     6771.78     6683.75    104.92 o 
 -10   0  10    18781.51    18698.50    605.73 o 
  -8   0  10     7289.86     7583.19    173.46 o 
  -6   0  10     1140.35     1170.38     32.62 o 
  -4   0  10      163.65      203.29     15.55 o 
  -2   0  10    18662.07    19168.14    303.42 o 
   0   0  10      298.34      449.96     93.05 o 
   2   0  10     2975.23     3031.05     49.04 o 
   4   0  10     6517.36     6346.07    105.12 o 
   6   0  10     7511.91     7355.79    118.35 o 
   8   0  10      133.50      117.22     15.30 o 
  10   0  10       13.43       15.88      9.26 o 
  12   0  10    10833.04    10889.52    174.59 o 
  14   0  10     3056.76     3013.14     61.65 o 
  16   0  10     1215.04     1222.44     31.10 o 
  18   0  10     1566.19     1524.26     37.91 o 
  20   0  10    10475.04    10479.73    174.67 o 
  22   0  10      120.81      113.33     17.19 o 
  24   0  10     2176.57     2176.67     37.53 o 
  26   0  10     2723.98     2792.22     59.51 o 
  28   0  10     1408.99     1494.16     61.45 o 
  30   0  10     3189.16     3201.22     66.07 o 
 -43   1  10     1352.54     1321.72     33.96 o 
 -41   1  10      325.07      379.54     47.37 o 
 -39   1  10     4095.33     4170.96    168.79 o 
 -37   1  10      162.54      185.08     12.73 o 
 -35   1  10     1355.24     1284.05     20.86 o 
 -33   1  10       60.00       88.28      6.53 o 
 -31   1  10     3606.65     3588.80     46.23 o 
 -29   1  10      424.51      388.28      9.93 o 
 -27   1  10     1722.21     1811.33     24.18 o 
 -25   1  10     4792.30     4628.67     60.33 o 
 -23   1  10     4835.37     4867.70     55.88 o 
 -21   1  10      794.80      725.63     12.24 o 
 -19   1  10      422.41      409.46      8.71 o 
 -17   1  10      992.63      950.67     15.69 o 
 -15   1  10      593.60      557.19     11.54 o 
 -13   1  10     4568.93     4330.86     51.09 o 
 -11   1  10       64.39      101.78      7.26 o 
  -9   1  10    15457.77    15394.33    236.42 o 
  -7   1  10      150.90      360.20     49.02 o 
  -5   1  10      108.89      123.27      5.77 o 
  -3   1  10       28.41       37.11      6.87 o 
  -1   1  10     1720.88     1628.81     22.77 o 
   1   1  10      746.87      705.50     12.44 o 
   3   1  10      990.34      860.19     15.83 o 
   5   1  10        1.55       -0.54      3.72 o 
   7   1  10      280.71      284.44      9.30 o 
   9   1  10       93.97      125.06     17.45 o 
  11   1  10       12.05       14.75      5.18 o 
  13   1  10      463.07      449.79     13.82 o 
  15   1  10     1446.82     1443.82     23.33 o 
  17   1  10      274.43      252.86     11.33 o 
  19   1  10      738.42      724.77     20.85 o 
  21   1  10      899.11      911.95     18.56 o 
  23   1  10     2980.78     3001.55     46.29 o 
  25   1  10       93.15       99.00      7.77 o 
  27   1  10     2249.10     2246.80     31.79 o 
  29   1  10      258.71      234.86     14.87 o 
 -40   2  10     1112.34     1159.28     36.25 o 
 -38   2  10     2673.38     2617.76    112.27 o 
 -36   2  10      186.07      206.59     25.79 o 
 -34   2  10      151.46      151.81     18.32 o 
 -32   2  10       52.70       45.31     11.27 o 
 -30   2  10     1484.71     1512.86     33.47 o 
 -28   2  10     3012.04     2707.72    122.94 o 
 -26   2  10     1207.15     1066.37     64.24 o 
 -24   2  10      572.91      521.18     25.51 o 
 -22   2  10     3815.72     3499.29    105.08 o 
 -20   2  10     1019.93      937.31     28.16 o 
 -18   2  10      385.18      367.33      9.26 o 
 -16   2  10        0.49        2.44      3.21 o 
 -14   2  10      118.41      104.31      5.90 o 
 -12   2  10      264.09      234.56      7.80 o 
 -10   2  10     1850.37     1743.44     37.79 o 
  -8   2  10     3876.42     3933.30     60.07 o 
  -6   2  10     5865.04     5783.64    141.14 o 
  -4   2  10        6.50       61.92     30.72 o 
  -2   2  10       40.34       51.35      6.89 o 
   0   2  10      433.11      365.57     12.68 o 
   2   2  10     7952.37     7543.53    182.56 o 
   4   2  10        9.74       51.24     46.59 o 
   6   2  10      532.60      418.26     13.92 o 
   8   2  10     5926.19     5873.11    112.74 o 
  10   2  10      766.72      743.99     23.65 o 
  12   2  10        1.01        4.81      4.75 o 
  14   2  10      156.72      147.82     11.95 o 
  16   2  10     4279.24     4354.57     56.71 o 
  18   2  10      601.92      587.11     17.86 o 
  20   2  10      481.74      502.14     15.92 o 
  22   2  10      145.10      144.94     11.14 o 
  24   2  10     1510.98     1537.27     30.36 o 
  26   2  10     3684.45     3626.95     54.35 o 
 -35   3  10      798.14      774.52     62.46 o 
 -33   3  10      718.18      736.03     29.21 o 
 -31   3  10      431.74      428.94     25.84 o 
 -29   3  10      767.61      787.33     24.76 o 
 -27   3  10     1068.22     1136.87     38.26 o 
 -25   3  10      295.73      369.28     79.59 o 
 -23   3  10      525.80      530.59     23.84 o 
 -21   3  10     2158.50     2162.27     45.50 o 
 -19   3  10     4674.97     4620.87     76.07 o 
 -17   3  10       16.79       12.31      2.23 o 
 -15   3  10        7.24        7.86      3.03 o 
 -13   3  10     3119.37     3039.02     40.69 o 
 -11   3  10      772.14      737.90     19.29 o 
  -9   3  10        2.56        0.48      4.24 o 
  -7   3  10      828.01      796.01     19.27 o 
  -5   3  10     3187.79     3219.64     41.84 o 
  -3   3  10      673.07      772.56     18.43 o 
  -1   3  10        5.05        4.35      5.40 o 
   1   3  10      405.78      354.50     13.96 o 
   3   3  10     2497.65     2480.17     54.54 o 
   5   3  10      199.08      201.50      9.54 o 
   7   3  10      847.06      824.59     16.72 o 
   9   3  10      105.37      119.05      8.66 o 
  11   3  10     2165.86     2176.18     30.22 o 
  13   3  10       31.43       25.11      5.93 o 
  15   3  10        5.13       10.02      5.08 o 
  17   3  10      103.89      125.88     10.62 o 
  19   3  10      565.42      607.70     25.55 o 
  21   3  10      503.49      551.26     15.91 o 
 -24   4  10      149.63      131.15     15.95 o 
 -22   4  10     1097.42     1060.07     43.07 o 
 -20   4  10        1.36        8.02      9.08 o 
 -18   4  10     2616.57     2595.54     64.57 o 
 -16   4  10      163.83      177.35     15.16 o 
 -14   4  10      744.82      740.75     22.37 o 
 -12   4  10      543.99      505.50     19.63 o 
 -10   4  10      144.36      145.49     15.61 o 
  -8   4  10       53.76       74.74     13.65 o 
  -6   4  10      128.86      112.66      7.39 o 
  -4   4  10      321.12      258.01      9.66 o 
  -2   4  10      144.34      159.97      8.94 o 
   0   4  10      966.94      950.88     17.98 o 
   2   4  10       56.83       48.43      5.93 o 
   4   4  10        5.69        2.59      4.84 o 
   6   4  10       43.56       39.33      7.76 o 
   8   4  10        0.18       -0.13      4.95 o 
  10   4  10      245.16      257.89     12.76 o 
 -41   1  11     2376.90     2460.10     75.61 o 
 -39   1  11     1016.87     1106.52     27.73 o 
 -37   1  11     1174.41     1534.48    476.69 o 
 -35   1  11     2193.31     2197.12     42.70 o 
 -33   1  11     1313.48     1204.75     17.73 o 
 -31   1  11      259.57      291.27      9.47 o 
 -29   1  11       14.09       23.41      6.23 o 
 -27   1  11     5701.32     5741.04     70.91 o 
 -25   1  11      165.90      140.18      8.21 o 
 -23   1  11     3222.60     3114.52     38.49 o 
 -21   1  11      968.94      972.93     17.54 o 
 -19   1  11      545.15      561.58     14.68 o 
 -17   1  11     3491.24     3370.85     40.19 o 
 -15   1  11      434.59      440.30     11.56 o 
 -13   1  11    12176.84    12483.04    149.45 o 
 -11   1  11      851.08      907.06     25.68 o 
  -9   1  11      319.27      309.59      9.55 o 
  -7   1  11     2808.90     2714.15     34.73 o 
  -5   1  11      737.30      725.66     17.45 o 
  -3   1  11     7793.44     7782.14     88.70 o 
  -1   1  11        3.28      117.36     41.83 o 
   1   1  11     1139.10     1110.89     21.40 o 
   3   1  11     3470.20     3477.63     42.31 o 
   5   1  11     2337.18     2291.85     36.51 o 
   7   1  11      653.41      552.61     13.12 o 
   9   1  11     1033.65     1037.82     20.74 o 
  11   1  11      846.03      892.24     16.72 o 
  13   1  11      373.49      347.05     13.93 o 
  15   1  11      792.86      797.27     19.32 o 
  17   1  11      199.65      203.03     11.74 o 
  19   1  11     1149.31     1205.40     28.47 o 
  21   1  11     1502.83     1500.38     26.15 o 
  23   1  11      976.31     1027.38     60.29 o 
  25   1  11     2279.88     2290.67     37.01 o 
  27   1  11      189.80      164.18     12.94 o 
 -38   2  11      717.34      724.60     45.89 o 
 -36   2  11      288.30      284.65     22.78 o 
 -34   2  11     1091.66     1057.22     45.01 o 
 -32   2  11       75.36      228.39     58.06 o 
 -30   2  11        0.07       -2.19      6.91 o 
 -28   2  11        0.08       -0.26      9.02 o 
 -26   2  11       24.18       19.85      3.22 o 
 -24   2  11        4.48        4.53      2.74 o 
 -22   2  11      312.79      287.35     15.55 o 
 -20   2  11      140.04      124.47      6.59 o 
 -18   2  11      189.96      176.31     10.24 o 
 -16   2  11       61.09       59.49      5.55 o 
 -14   2  11      205.12      211.24      7.84 o 
 -12   2  11       20.79       32.46      5.76 o 
 -10   2  11      321.91      315.09      9.64 o 
  -8   2  11      147.46      130.83      8.37 o 
  -6   2  11      473.51      483.22     11.48 o 
  -4   2  11       86.68       91.50      5.95 o 
  -2   2  11      143.49      131.91      7.97 o 
   0   2  11      117.04      113.71     10.26 o 
   2   2  11     2977.75     2697.69     78.14 o 
   4   2  11      104.15      100.88     10.72 o 
   6   2  11      520.25      453.88     18.27 o 
   8   2  11        6.39        5.64      5.29 o 
  10   2  11      108.34      117.42     10.94 o 
  12   2  11      508.37      494.57     20.31 o 
  14   2  11      501.00      471.36     20.69 o 
  16   2  11      251.08      263.97     14.88 o 
  18   2  11     2673.17     2719.23     61.75 o 
  20   2  11      173.79      177.20     12.33 o 
  22   2  11       94.55       88.83     10.67 o 
  24   2  11      818.95      821.04     19.77 o 
 -33   3  11       86.09      362.10    191.04 o 
 -31   3  11     2033.88     2285.47    204.39 o 
 -29   3  11       43.57      107.10     48.85 o 
 -27   3  11      845.87      886.93     26.32 o 
 -25   3  11      120.55      136.95     21.69 o 
 -23   3  11     2636.97     2586.34     47.16 o 
 -21   3  11      293.33      270.30     17.31 o 
 -19   3  11        9.04        7.00     10.96 o 
 -17   3  11     1863.71     1860.79     42.25 o 
 -15   3  11       34.86       31.76      6.19 o 
 -13   3  11      462.26      427.35     12.65 o 
 -11   3  11      974.12      982.21     22.18 o 
  -9   3  11      702.94      677.99     16.98 o 
  -7   3  11      218.08      222.29     10.31 o 
  -5   3  11      723.63      724.32     20.91 o 
  -3   3  11     1801.61     1658.23     33.01 o 
  -1   3  11      451.72      446.63     16.28 o 
   1   3  11      967.28      991.72     32.16 o 
   3   3  11      621.54      574.08     22.59 o 
   5   3  11      154.49      122.98     10.29 o 
   7   3  11     1754.40     1724.46     36.32 o 
   9   3  11        5.85        3.62      5.32 o 
  11   3  11      140.29      152.81     11.75 o 
  13   3  11      391.81      354.42     14.29 o 
  15   3  11      847.90      807.95     21.57 o 
  17   3  11      331.46      347.95     48.92 o 
 -20   4  11       42.13       12.93     10.34 o 
 -18   4  11        5.26        9.08      9.20 o 
 -16   4  11      120.09      106.84     13.29 o 
 -14   4  11     1019.41     1057.32     29.81 o 
 -12   4  11       12.53       20.43      9.77 o 
 -10   4  11     1823.98     1874.83     55.28 o 
  -8   4  11      355.90      352.87     16.42 o 
  -6   4  11       54.40       62.51     18.30 o 
  -4   4  11      763.92      753.80     16.50 o 
  -2   4  11     1509.24     1640.07     40.36 o 
   0   4  11       51.55       61.59      8.64 o 
   2   4  11      424.21      444.12     12.88 o 
   4   4  11      172.59      204.03     10.50 o 
 -40   0  12      774.21      786.92     23.00 o 
 -38   0  12     5710.73     5864.32    100.52 o 
 -36   0  12     1529.39     1734.31     38.97 o 
 -34   0  12      383.67      334.11     20.86 o 
 -32   0  12      221.04      231.31     13.55 o 
 -30   0  12     5660.85     5748.35    101.28 o 
 -28   0  12     7690.93     7494.34    144.64 o 
 -26   0  12     2827.54     2876.48     52.13 o 
 -24   0  12      989.34      967.81     28.94 o 
 -22   0  12    11074.06    11368.33    187.88 o 
 -20   0  12      993.66      987.61     43.62 o 
 -18   0  12        1.58       -1.66      5.46 o 
 -16   0  12        0.72        1.10      5.20 o 
 -14   0  12     1319.48     1330.34     30.93 o 
 -12   0  12     1455.20     1472.21     30.58 o 
 -10   0  12       53.69       66.60     11.92 o 
  -8   0  12    23639.06    24293.29    519.38 o 
  -6   0  12     3290.48     3795.60    148.43 o 
  -4   0  12     3495.26     3543.07    100.77 o 
  -2   0  12      289.36      313.73     28.95 o 
   0   0  12      155.08      161.61     12.30 o 
   2   0  12     1211.61     1234.71     32.60 o 
   4   0  12      525.37      476.24     18.44 o 
   6   0  12     1413.27     1434.23     30.13 o 
   8   0  12     2169.08     2235.92     49.79 o 
  10   0  12      244.11      242.16     16.12 o 
  12   0  12        3.34        5.91      8.84 o 
  14   0  12       20.37       27.82     15.29 o 
  16   0  12        9.54       13.37     10.76 o 
  18   0  12     2226.87     2186.81     57.53 o 
  20   0  12     1059.14     1068.03     28.95 o 
  22   0  12       25.99       17.58     15.30 o 
  24   0  12      645.09      695.58     18.52 o 
 -39   1  12     2311.61     2417.37     62.10 o 
 -37   1  12     1170.78     1257.07    108.15 o 
 -35   1  12      185.32      179.24      7.72 o 
 -33   1  12     2494.81     2496.09     43.59 o 
 -31   1  12      838.06      799.73     16.35 o 
 -29   1  12        9.49       11.00      5.26 o 
 -27   1  12      280.90      296.19      9.52 o 
 -25   1  12      769.00      818.65     14.95 o 
 -23   1  12      137.53      164.89      7.33 o 
 -21   1  12      497.81      475.58      9.67 o 
 -19   1  12       75.34       72.26      6.49 o 
 -17   1  12      691.54      688.60     13.12 o 
 -15   1  12     1717.69     1712.50     23.97 o 
 -13   1  12      462.76      489.58     12.75 o 
 -11   1  12       47.98       54.08      8.67 o 
  -9   1  12     5915.79     5847.76     67.91 o 
  -7   1  12     1070.36     1120.94     22.63 o 
  -5   1  12     3539.79     3466.83     42.22 o 
  -3   1  12      152.17      184.86     14.38 o 
  -1   1  12     2956.34     2906.72     36.56 o 
   1   1  12      181.55      199.03     13.87 o 
   3   1  12     1513.21     1457.11     23.67 o 
   5   1  12      228.94      212.86     13.16 o 
   7   1  12     9789.82     9419.73    143.47 o 
   9   1  12       14.84       16.04      7.23 o 
  11   1  12      342.97      318.84     14.29 o 
  13   1  12     1443.83     1426.50     32.26 o 
  15   1  12      802.01      809.79     20.87 o 
  17   1  12        2.12       -1.94      4.99 o 
  19   1  12        3.43        7.07      6.83 o 
  21   1  12     1607.75     1685.40     30.73 o 
  23   1  12      378.29      389.93     20.65 o 
 -36   2  12        0.10       71.30     62.58 o 
 -34   2  12     2456.29     2469.53     49.40 o 
 -32   2  12      526.93      559.15     61.88 o 
 -30   2  12     1093.70     1095.05     33.53 o 
 -28   2  12      453.63      446.73     18.31 o 
 -26   2  12     1564.40     1463.64     74.27 o 
 -24   2  12      279.43      256.89      7.36 o 
 -22   2  12     1280.86     1179.93     51.15 o 
 -20   2  12      850.45      777.83     43.43 o 
 -18   2  12     7863.46     7323.29    262.96 o 
 -16   2  12      680.07      659.69     48.76 o 
 -14   2  12       67.46       60.61      6.81 o 
 -12   2  12      744.91      675.43     25.79 o 
 -10   2  12     1791.61     1701.98     52.09 o 
  -8   2  12      164.62      141.85      8.76 o 
  -6   2  12     1075.14     1022.90     27.04 o 
  -4   2  12      691.84      648.40     19.76 o 
  -2   2  12      512.65      530.64     13.13 o 
   0   2  12      152.03      156.71     11.59 o 
   2   2  12      182.67      131.90      7.44 o 
   4   2  12     1330.07     1279.10     33.94 o 
   6   2  12      286.75      280.88     13.18 o 
   8   2  12       75.28       79.58      9.62 o 
  10   2  12       85.15       75.44     10.20 o 
  12   2  12      837.59      884.05     27.14 o 
  14   2  12      270.27      278.86     13.99 o 
  16   2  12      315.69      301.06     13.02 o 
  18   2  12       75.51       86.53     11.04 o 
  20   2  12      166.49      174.75     12.99 o 
 -29   3  12     2369.57     2766.65    170.14 o 
 -27   3  12     1349.49     1337.86     37.31 o 
 -25   3  12        0.01        0.53     10.42 o 
 -23   3  12      118.27       90.91     16.82 o 
 -21   3  12     3263.28     3265.86     60.63 o 
 -19   3  12      581.43      553.96     29.06 o 
 -17   3  12       82.34       84.46     15.03 o 
 -15   3  12      483.93      516.50     17.88 o 
 -13   3  12     1733.44     1733.91     34.61 o 
 -11   3  12      482.48      487.85     14.07 o 
  -9   3  12      229.11      242.38     16.17 o 
  -7   3  12     1675.93     1721.46     41.17 o 
  -5   3  12     3780.80     3668.94    108.02 o 
  -3   3  12      251.72      223.82     21.50 o 
  -1   3  12      136.44      141.29     10.84 o 
   1   3  12      446.43      481.08     19.02 o 
   3   3  12     3963.17     4374.11     90.91 o 
   5   3  12      128.34      143.05     28.03 o 
   7   3  12      614.40      613.95     20.50 o 
   9   3  12     1268.99     1305.67     23.50 o 
  11   3  12     1331.60     1425.95     42.63 o 
  13   3  12       61.67       72.45     11.03 o 
 -37   1  13      124.22      445.66    180.38 o 
 -35   1  13       32.84       31.58      5.98 o 
 -33   1  13      160.76      142.71      7.74 o 
 -31   1  13       22.83       13.61      6.27 o 
 -29   1  13      125.67      105.09      8.71 o 
 -27   1  13      974.96     1014.82     19.67 o 
 -25   1  13       12.37       13.78      6.25 o 
 -23   1  13       68.42       63.26      7.94 o 
 -21   1  13      302.70      289.76      9.62 o 
 -19   1  13      172.65      174.19      8.21 o 
 -17   1  13       57.76       74.52     13.01 o 
 -15   1  13      436.09      414.87     11.10 o 
 -13   1  13      519.30      511.30     13.08 o 
 -11   1  13      939.29      979.44     20.19 o 
  -9   1  13      903.88      887.29     17.06 o 
  -7   1  13      573.45      577.07     16.79 o 
  -5   1  13     1708.64     1714.43     26.37 o 
  -3   1  13     1847.08     1999.51     50.37 o 
  -1   1  13      731.90      724.99     19.77 o 
   1   1  13      874.74      831.28     15.61 o 
   3   1  13       83.88       69.94     11.89 o 
   5   1  13     2243.69     2186.14     31.79 o 
   7   1  13      862.73      807.68     23.26 o 
   9   1  13      978.72      985.55     24.89 o 
  11   1  13      434.22      439.94     14.34 o 
  13   1  13      950.33      969.54     22.06 o 
  15   1  13      654.04      659.34     20.81 o 
  17   1  13      113.02      117.60     12.22 o 
  19   1  13     1340.20     1307.23     36.39 o 
 -34   2  13      853.01      912.58     40.19 o 
 -32   2  13      104.16       94.39     13.75 o 
 -30   2  13       28.79       35.47     16.06 o 
 -28   2  13       49.86       40.34     11.53 o 
 -26   2  13     3009.15     3073.43     84.78 o 
 -24   2  13     2025.37     1840.27     53.30 o 
 -22   2  13      206.12      173.03      7.95 o 
 -20   2  13      727.89      705.36     33.61 o 
 -18   2  13      507.10      479.06     19.23 o 
 -16   2  13      377.86      353.27     13.17 o 
 -14   2  13        5.44        7.77      5.63 o 
 -12   2  13      666.21      683.62     27.74 o 
 -10   2  13     1581.65     1561.64     49.79 o 
  -8   2  13      478.60      492.12     21.59 o 
  -6   2  13       24.39       20.07      8.07 o 
  -4   2  13     2732.35     2656.01     64.58 o 
  -2   2  13     1425.79     1498.76     43.92 o 
   0   2  13        9.12       13.88      6.61 o 
   2   2  13        3.03       11.55      7.44 o 
   4   2  13     1510.81     1435.02     35.72 o 
   6   2  13     1401.31     1403.99     31.46 o 
   8   2  13      271.43      247.96     15.94 o 
  10   2  13        1.56       -0.81      7.50 o 
  12   2  13     1689.88     1753.01     32.09 o 
  14   2  13       10.27        8.89      8.38 o 
 -25   3  13       89.06      103.09     13.34 o 
 -23   3  13      765.23      743.88     32.06 o 
 -21   3  13      115.01      120.64     19.69 o 
 -19   3  13       70.98       70.51     17.31 o 
 -17   3  13      429.45      441.10     28.07 o 
 -15   3  13       30.47       40.39     21.27 o 
 -13   3  13     1089.72     1108.43     49.92 o 
 -11   3  13        4.92        7.11      8.20 o 
  -9   3  13     1370.93     1466.34     60.37 o 
  -7   3  13       90.03       96.89     13.72 o 
  -5   3  13        4.09        7.31      7.79 o 
  -3   3  13        0.23       -0.14      7.12 o 
  -1   3  13      722.93      811.93     34.63 o 
   1   3  13        4.31        8.37      7.76 o 
   3   3  13      272.86      308.62     15.61 o 
   5   3  13        0.36       -2.51      7.84 o 
   7   3  13        0.21       -0.12      5.93 o 
 -34   0  14       65.54       65.70     10.66 o 
 -32   0  14     2159.16     2116.20     46.26 o 
 -30   0  14     2850.99     3023.84     56.98 o 
 -28   0  14      289.40      232.76     17.60 o 
 -26   0  14       50.61       42.63      9.78 o 
 -24   0  14      741.62      807.43     20.70 o 
 -22   0  14     3233.99     3456.55     66.61 o 
 -20   0  14      773.93      832.77     27.69 o 
 -18   0  14      316.58      306.52     13.10 o 
 -16   0  14     5544.17     5606.93    100.53 o 
 -14   0  14     3529.00     3635.38     68.25 o 
 -12   0  14     3343.93     3496.91     65.56 o 
 -10   0  14      665.12      687.48     28.04 o 
  -8   0  14        5.97       14.00     13.89 o 
  -6   0  14     7054.56     7190.64    126.82 o 
  -4   0  14     1922.27     1997.70    140.21 o 
  -2   0  14      687.66      724.23     31.04 o 
   0   0  14     5356.46     5536.20     95.07 o 
   2   0  14      327.91      347.97     47.79 o 
   4   0  14      177.69      205.23     14.65 o 
   6   0  14      835.23      853.35     37.78 o 
   8   0  14     9436.98     9343.88    370.44 o 
  10   0  14     2213.32     2170.76     48.86 o 
  12   0  14     1220.65     1144.71     36.50 o 
  14   0  14      879.00      906.05     32.23 o 
  16   0  14     1943.59     2028.74     57.03 o 
 -33   1  14      649.32      639.78     14.90 o 
 -31   1  14       36.26       20.95      6.58 o 
 -29   1  14     2622.39     2585.19     36.66 o 
 -27   1  14     1212.41     1139.23     20.98 o 
 -25   1  14     2159.25     2275.38     31.74 o 
 -23   1  14      819.24      809.77     19.02 o 
 -21   1  14     3749.15     3797.93     49.08 o 
 -19   1  14       54.93       90.20     15.95 o 
 -17   1  14     3222.02     3218.83     42.85 o 
 -15   1  14      322.26      367.95     12.18 o 
 -13   1  14      780.75      792.94     18.72 o 
 -11   1  14       21.44       21.50      5.81 o 
  -9   1  14      240.54      247.06     11.78 o 
  -7   1  14     2263.46     2263.45     34.47 o 
  -5   1  14     2634.24     2658.03     39.34 o 
  -3   1  14     1312.52     1294.55     25.57 o 
  -1   1  14     1134.16     1157.49     21.88 o 
   1   1  14      187.63      192.25     12.92 o 
   3   1  14       24.10       41.60      8.45 o 
   5   1  14      264.75      266.02     14.04 o 
   7   1  14      899.81      941.79     21.23 o 
   9   1  14      674.13      665.47     20.45 o 
  11   1  14     1004.23      998.68     22.70 o 
  13   1  14      331.75      336.26     19.90 o 
 -28   2  14      977.39     1078.95     28.93 o 
 -26   2  14     1533.86     1493.78     32.01 o 
 -24   2  14       43.98       38.17     20.86 o 
 -22   2  14       88.56       88.44      9.12 o 
 -20   2  14     2174.12     2093.68     67.37 o 
 -18   2  14      494.79      472.23     17.37 o 
 -16   2  14      438.92      414.43     15.55 o 
 -14   2  14        8.20       10.68      6.12 o 
 -12   2  14     1048.27     1032.42     35.92 o 
 -10   2  14      802.09      741.88     23.14 o 
  -8   2  14     2382.36     2364.75     61.39 o 
  -6   2  14      684.57      715.56     31.08 o 
  -4   2  14     3687.46     3671.58     89.85 o 
  -2   2  14     3308.78     3130.96     67.49 o 
   0   2  14       60.79       48.43     11.41 o 
   2   2  14        0.97       -1.95      6.88 o 
   4   2  14     3149.03     3267.82     77.56 o 
   6   2  14      338.08      353.38     20.74 o 
   8   2  14      201.97      214.84     20.40 o 
  10   2  14      135.75      144.73     15.08 o 
 -17   3  14     1501.59     1494.67     56.51 o 
 -15   3  14      324.46      391.03     32.83 o 
 -13   3  14      136.88      114.86     15.53 o 
 -11   3  14      285.11      261.20     15.53 o 
  -9   3  14      159.35      146.08     12.63 o 
  -7   3  14        3.79        9.95      5.77 o 
  -5   3  14      494.09      493.01     20.38 o 
  -3   3  14        0.15        6.30      7.82 o 
 -29   1  15       74.06       61.80      7.44 o 
 -27   1  15     1167.22     1128.18     22.68 o 
 -25   1  15     1202.47     1305.36     22.85 o 
 -23   1  15     1182.63     1281.74     25.49 o 
 -21   1  15      787.72      776.31     19.49 o 
 -19   1  15       12.49       11.98      5.55 o 
 -17   1  15     1566.18     1625.15     27.03 o 
 -15   1  15       78.88      111.36     10.67 o 
 -13   1  15       82.91       91.58      8.18 o 
 -11   1  15      352.14      388.94     13.29 o 
  -9   1  15     1749.53     1818.16     31.04 o 
  -7   1  15     3243.05     3312.70     51.21 o 
  -5   1  15      147.32      162.30     19.75 o 
  -3   1  15        9.60       12.22      7.85 o 
  -1   1  15     1422.72     1501.52     29.67 o 
   1   1  15       40.36       33.66      9.03 o 
   3   1  15       57.30       42.82      9.57 o 
   5   1  15     1038.55     1042.96     22.47 o 
   7   1  15       41.80       58.47     12.03 o 
 -22   2  15     1428.29     1377.48     75.23 o 
 -20   2  15      327.98      336.99     14.56 o 
 -18   2  15     1022.16     1014.31     26.74 o 
 -16   2  15      210.78      215.48     12.31 o 
 -14   2  15      556.94      549.41     15.40 o 
 -12   2  15      768.50      785.98     20.00 o 
 -10   2  15      176.96      161.30      9.86 o 
  -8   2  15      199.35      147.20     11.35 o 
  -6   2  15      130.92      123.94      9.91 o 
  -4   2  15      666.00      698.62     17.59 o 
  -2   2  15      667.36      669.18     21.21 o 
   0   2  15        0.09        5.68      7.54 o 
   2   2  15      669.19      644.93     19.49 o 
 -24   0  16      927.66     1012.16     28.37 o 
 -22   0  16     1477.08     1584.31     41.50 o 
 -20   0  16     3018.56     3140.56     62.15 o 
 -18   0  16     1648.39     1785.64     41.59 o 
 -16   0  16     1258.94     1357.87     38.66 o 
 -14   0  16       25.68       49.47     17.45 o 
 -12   0  16     1761.50     1914.41     53.86 o 
 -10   0  16        6.71       21.32     10.91 o 
  -8   0  16     1576.02     1607.20     67.51 o 
  -6   0  16      227.24      270.66     30.09 o 
  -4   0  16     1056.02     1128.61     60.18 o 
  -2   0  16      117.29      135.74     20.10 o 
   0   0  16     1445.09     1507.52     85.21 o 
   2   0  16      627.02      598.30     26.24 o 
 -21   1  16     1817.34     1860.15     32.27 o 
 -19   1  16      284.31      323.29     14.41 o 
 -17   1  16     1133.66     1115.40     22.69 o 
 -15   1  16      486.31      545.18     19.16 o 
 -13   1  16     1522.47     1540.80     29.32 o 
 -11   1  16       46.67       66.76     10.37 o 
  -9   1  16        2.31       11.16      7.78 o 
  -7   1  16      310.94      361.79     19.15 o 
  -5   1  16      620.88      653.40     21.25 o 
  -3   1  16      301.61      312.92     13.29 o 
  -1   1  16      286.31      291.03     14.28 o 
                                                 
